# Supplementary material for: Dichlorido[N-(2-pyridylmethyl­idene)benzene-1,4-diamine]zinc(II)
Source: Acta Crystallogr Sect E Struct Rep Online. 2010 Apr 30;66(Pt 5):m593. doi: 10.1107/S1600536810015138 (PMC2979197; doi:10.1107/S1600536810015138)
Supplement: Supplementary file 1 [file e-66-0m593-sup1.cif]

##############################################################################
###                                                                        ###
###        Electronic paper (Acta Crystallographica Section E)             ###
###                                                                        ###
##############################################################################
#                                                                            #
# This CIF contains the data in a paper accepted for publication in Acta     #
# Crystallographica Section E. It conforms to the requirements of Notes      #
# for Authors for Section E, and has been peer reviewed under the auspices   #
# of the IUCr Commission on Journals.                                        #
#                                                                            #
# Full details of the Crystallographic Information File format               #
# are given in the paper "The Crystallographic Information File (CIF):       #
# a New Standard Archive File for Crystallography" by S. R. Hall, F. H.      #
# Allen and I. D. Brown [Acta Cryst. (1991), A47, 655-685].                  #
#                                                                            #
# The current version of the core CIF dictionary is obtainable from          #
# ftp://ftp.iucr.org/pub/cif_core.dic. The current version number is 2.4.    #
#                                                                            #
# Software is freely available for graphical display of the structure(s) in  #
# this CIF.  For information consult the CIF home page http://www.iucr.org/  #
# cif/home.html                                                              #
#                                                                            #
# This file may be used for bona fide research purposes within the           #
# scientific community so long as proper attribution is given to the journal # 
# article from which it was obtained.                                        #
#                                                                            #
##############################################################################
                                             
data_I
_audit_creation_method     SHELXL-97
_chemical_name_systematic
;
Dichlorido[<i>N</i>-(2-pyridylmethylidene)benzene-1,4-diamine]zinc(II)
;
_chemical_name_common     ?
_chemical_formula_moiety     'C12 H11 Cl2 N3 Zn'
_chemical_formula_sum     'C12 H11 Cl2 N3 Zn'
_chemical_formula_iupac     '[Zn Cl2 (C12 H11 N3)]'
_chemical_formula_weight     333.53
_chemical_melting_point     ?
_symmetry_cell_setting     Triclinic
_symmetry_space_group_name_H-M     'P -1'
_symmetry_space_group_name_Hall     '-P 1'
loop_
    _symmetry_equiv_pos_as_xyz
    'x, y, z'
    '-x, -y, -z'
_cell_length_a     7.5004(15)
_cell_length_b     9.1168(18)
_cell_length_c     10.186(2)
_cell_angle_alpha     84.36(3)
_cell_angle_beta     82.27(3)
_cell_angle_gamma     74.19(3)
_cell_volume     662.7(3)
_cell_formula_units_Z     2
_cell_measurement_reflns_used     2613
_cell_measurement_theta_min     3.16
_cell_measurement_theta_max     26.47
_cell_measurement_temperature     293(2)
_exptl_crystal_description     Block
_exptl_crystal_colour     Red
_exptl_crystal_size_max     0.20
_exptl_crystal_size_mid     0.18
_exptl_crystal_size_min     0.16
_exptl_crystal_density_diffrn     1.671
_exptl_crystal_density_meas     ?
_exptl_crystal_density_method     'not measured'
_exptl_crystal_F_000     336
_exptl_absorpt_coefficient_mu     2.239
_exptl_absorpt_correction_type     multi-scan
_exptl_absorpt_process_details     '(ABSCOR; Higashi, 1995)'
_exptl_absorpt_correction_T_min     0.645
_exptl_absorpt_correction_T_max     0.699
_diffrn_ambient_temperature     293(2)
_diffrn_radiation_type     MoK\a
_diffrn_radiation_wavelength     0.71073
_diffrn_radiation_source     'fine-focus sealed tube'
_diffrn_radiation_monochromator     graphite
_diffrn_measurement_device_type     'Rigaku R-AXIS RAPID'
_diffrn_measurement_method     '\w scans'
_diffrn_detector_area_resol_mean     ?
_diffrn_reflns_number     6557
_diffrn_reflns_av_R_equivalents     0.0272
_diffrn_reflns_av_sigmaI/netI     0.0362
_diffrn_reflns_theta_min     3.16
_diffrn_reflns_theta_max     27.47
_diffrn_reflns_theta_full     27.47
_diffrn_measured_fraction_theta_max     0.988
_diffrn_measured_fraction_theta_full     0.988
_diffrn_reflns_limit_h_min     -9
_diffrn_reflns_limit_h_max     9
_diffrn_reflns_limit_k_min     -11
_diffrn_reflns_limit_k_max     11
_diffrn_reflns_limit_l_min     -13
_diffrn_reflns_limit_l_max     13
_diffrn_standards_number     ?
_diffrn_standards_interval_count     ?
_diffrn_standards_interval_time     ?
_diffrn_standards_decay_%     ?
_reflns_number_total     3000
_reflns_number_gt     2345
_reflns_threshold_expression     I>2\s(I)
_refine_ls_structure_factor_coef     Fsqd
_refine_ls_matrix_type     full
_refine_ls_R_factor_all     0.0549
_refine_ls_R_factor_gt     0.0380
_refine_ls_wR_factor_gt     0.0904
_refine_ls_wR_factor_ref     0.1082
_refine_ls_goodness_of_fit_ref     0.928
_refine_ls_restrained_S_all     0.928
_refine_ls_number_reflns     3000
_refine_ls_number_parameters     175
_refine_ls_number_restraints     0
_refine_ls_hydrogen_treatment     mixed
_refine_ls_weighting_scheme     calc
_refine_ls_weighting_details
         'calc w=1/[\s^2^(Fo^2^)+(0.0580P)^2^+0.9028P] where P=(Fo^2^+2Fc^2^)/3'
_atom_sites_solution_hydrogens     geom
_atom_sites_solution_primary     direct
_atom_sites_solution_secondary     difmap
_refine_ls_shift/su_max     0.000
_refine_ls_shift/su_mean     0.000
_refine_diff_density_max     0.393
_refine_diff_density_min     -0.365
_refine_ls_extinction_method     none
_refine_ls_extinction_coef     ?
loop_
    _atom_type_symbol
    _atom_type_description
    _atom_type_scat_dispersion_real
    _atom_type_scat_dispersion_imag
    _atom_type_scat_source
    'C' 'C' 0.0033 0.0016
                         'International Tables Vol C Tables 4.2.6.8 and 6.1.1.4'
    'H' 'H' 0.0000 0.0000
                         'International Tables Vol C Tables 4.2.6.8 and 6.1.1.4'
    'Cl' 'Cl' 0.1484 0.1585
                         'International Tables Vol C Tables 4.2.6.8 and 6.1.1.4'
    'N' 'N' 0.0061 0.0033
                         'International Tables Vol C Tables 4.2.6.8 and 6.1.1.4'
    'Zn' 'Zn' 0.2839 1.4301
                         'International Tables Vol C Tables 4.2.6.8 and 6.1.1.4'
_computing_data_collection     'RAPID-AUTO (Rigaku, 1998)'
_computing_cell_refinement     'RAPID-AUTO (Rigaku, 1998)'
_computing_data_reduction     'RAPID-AUTO (Rigaku, 1998)'
_computing_structure_solution     'SHELXS97 (Sheldrick, 2008)'
_computing_structure_refinement     'SHELXL97 (Sheldrick, 2008)'
_computing_molecular_graphics     'DIAMOND (Brandenburg, 1999)'
_computing_publication_material     'SHELXL97 (Sheldrick, 2008)'
loop_
    _atom_site_type_symbol
    _atom_site_label
    _atom_site_fract_x
    _atom_site_fract_y
    _atom_site_fract_z
    _atom_site_U_iso_or_equiv
    _atom_site_adp_type
    _atom_site_calc_flag
    _atom_site_refinement_flags
    _atom_site_occupancy
    _atom_site_disorder_assembly
    _atom_site_disorder_group
    Zn Zn1 0.27968(6) 0.38462(4) 0.24431(4) 0.03673(14) Uani d . 1 . .
    Cl Cl2 0.09004(13) 0.22915(11) 0.26242(10) 0.0490(2) Uani d . 1 . .
    Cl Cl4 0.55281(14) 0.29132(12) 0.13201(10) 0.0515(3) Uani d . 1 . .
    N N4 0.1317(4) 0.6067(3) 0.2044(3) 0.0353(6) Uani d . 1 . .
    N N6 0.2715(4) 0.4658(3) 0.4284(3) 0.0308(6) Uani d . 1 . .
    C C2 -0.0484(6) 0.8248(5) 0.0885(4) 0.0492(9) Uani d . 1 . .
    H H2 -0.0941 0.8704 0.0098 0.059 Uiso calc R 1 . .
    C C3 -0.0912(6) 0.9047(5) 0.2008(4) 0.0508(10) Uani d . 1 . .
    C C4 -0.0201(6) 0.8340(4) 0.3174(4) 0.0455(9) Uani d . 1 . .
    C C1 0.0631(5) 0.6763(4) 0.0925(4) 0.0433(8) Uani d . 1 . .
    H H1 0.0912 0.6232 0.0157 0.052 Uiso calc R 1 . .
    C C11 0.5458(6) 0.1380(4) 0.6210(4) 0.0422(8) Uani d . 1 . .
    N N11 0.5896(5) 0.0970(4) 0.8533(3) 0.0536(9) Uani d . 1 . .
    H H11 0.6555 0.0052 0.8408 0.064 Uiso calc R 1 . .
    H H10 0.5698 0.1306 0.9314 0.064 Uiso calc R 1 . .
    C C9 0.4073(5) 0.3393(4) 0.7684(3) 0.0375(7) Uani d . 1 . .
    H H8 0.3895 0.3764 0.8524 0.045 Uiso calc R 1 . .
    C C5 0.0910(5) 0.6854(4) 0.3156(3) 0.0342(7) Uani d . 1 . .
    C C10 0.5160(5) 0.1897(4) 0.7488(3) 0.0366(7) Uani d . 1 . .
    C C6 0.1730(5) 0.6044(4) 0.4344(3) 0.0357(7) Uani d . 1 . .
    H H6 0.1536 0.6533 0.5131 0.043 Uiso calc R 1 . .
    C C8 0.3268(5) 0.4319(4) 0.6659(3) 0.0347(7) Uani d . 1 . .
    H H7 0.2548 0.5306 0.6812 0.042 Uiso calc R 1 . .
    C C12 0.4640(5) 0.2327(4) 0.5178(3) 0.0382(8) Uani d . 1 . .
    H H9 0.4845 0.1973 0.4330 0.046 Uiso calc R 1 . .
    C C7 0.3523(4) 0.3789(4) 0.5390(3) 0.0312(7) Uani d . 1 . .
    H H5 0.604(6) 0.045(5) 0.601(4) 0.050(12) Uiso d . 1 . .
    H H4 -0.030(7) 0.890(6) 0.403(5) 0.070(14) Uiso d . 1 . .
    H H3 -0.189(7) 1.002(6) 0.196(5) 0.079(16) Uiso d . 1 . .
loop_
    _atom_site_aniso_label
    _atom_site_aniso_U_11
    _atom_site_aniso_U_22
    _atom_site_aniso_U_33
    _atom_site_aniso_U_12
    _atom_site_aniso_U_13
    _atom_site_aniso_U_23
    Zn1 0.0404(2) 0.0338(2) 0.0327(2) -0.00136(17) -0.00508(16) -0.00900(15)
    Cl2 0.0465(5) 0.0419(5) 0.0599(6) -0.0092(4) -0.0042(4) -0.0183(4)
    Cl4 0.0469(5) 0.0540(5) 0.0475(5) -0.0026(4) 0.0052(4) -0.0188(4)
    N4 0.0341(15) 0.0352(15) 0.0347(14) -0.0062(12) -0.0034(12) -0.0027(12)
    N6 0.0322(14) 0.0299(13) 0.0291(13) -0.0059(11) -0.0029(11) -0.0030(10)
    C2 0.051(2) 0.047(2) 0.049(2) -0.0123(18) -0.0147(18) 0.0131(18)
    C3 0.045(2) 0.038(2) 0.063(3) 0.0000(17) -0.0106(19) 0.0056(18)
    C4 0.049(2) 0.0335(18) 0.052(2) -0.0061(16) -0.0058(18) -0.0070(16)
    C1 0.042(2) 0.048(2) 0.0377(18) -0.0097(16) -0.0052(15) 0.0034(16)
    C11 0.054(2) 0.0295(17) 0.0401(19) -0.0002(16) -0.0105(16) -0.0089(15)
    N11 0.077(3) 0.0386(17) 0.0373(16) 0.0017(16) -0.0176(16) 0.0005(13)
    C9 0.043(2) 0.0383(18) 0.0299(16) -0.0080(15) -0.0015(14) -0.0092(14)
    C5 0.0333(17) 0.0323(16) 0.0369(17) -0.0084(14) -0.0036(14) -0.0024(13)
    C10 0.0409(19) 0.0344(17) 0.0348(17) -0.0098(15) -0.0049(14) -0.0029(14)
    C6 0.0389(19) 0.0352(17) 0.0327(16) -0.0079(14) -0.0017(14) -0.0089(13)
    C8 0.0386(18) 0.0311(16) 0.0334(16) -0.0067(14) -0.0006(14) -0.0085(13)
    C12 0.045(2) 0.0345(17) 0.0333(16) -0.0035(15) -0.0057(14) -0.0109(14)
    C7 0.0309(16) 0.0320(16) 0.0314(15) -0.0084(13) -0.0054(13) -0.0026(12)
loop_
    _geom_bond_atom_site_label_1
    _geom_bond_atom_site_label_2
    _geom_bond_site_symmetry_2
    _geom_bond_distance
    _geom_bond_publ_flag
    Zn1 N4 . 2.057(3) ?
    Zn1 N6 . 2.070(3) ?
    Zn1 Cl4 . 2.2000(13) ?
    Zn1 Cl2 . 2.2456(12) ?
    N4 C1 . 1.343(4) ?
    N4 C5 . 1.356(4) ?
    N6 C6 . 1.281(4) ?
    N6 C7 . 1.418(4) ?
    C2 C3 . 1.370(6) ?
    C2 C1 . 1.384(5) ?
    C2 H2 . 0.9300 ?
    C3 C4 . 1.394(6) ?
    C3 H3 . 0.99(5) ?
    C4 C5 . 1.384(5) ?
    C4 H4 . 1.03(5) ?
    C1 H1 . 0.9300 ?
    C11 C12 . 1.391(5) ?
    C11 C10 . 1.396(5) ?
    C11 H5 . 0.87(4) ?
    N11 C10 . 1.371(4) ?
    N11 H11 . 0.8600 ?
    N11 H10 . 0.8600 ?
    C9 C8 . 1.374(5) ?
    C9 C10 . 1.403(5) ?
    C9 H8 . 0.9300 ?
    C5 C6 . 1.472(5) ?
    C6 H6 . 0.9300 ?
    C8 C7 . 1.395(4) ?
    C8 H7 . 0.9300 ?
    C12 C7 . 1.387(5) ?
    C12 H9 . 0.9300 ?
loop_
    _geom_angle_atom_site_label_1
    _geom_angle_atom_site_label_2
    _geom_angle_atom_site_label_3
    _geom_angle_site_symmetry_1
    _geom_angle_site_symmetry_3
    _geom_angle
    _geom_angle_publ_flag
    N4 Zn1 N6 . . 81.72(11) ?
    N4 Zn1 Cl4 . . 120.24(9) ?
    N6 Zn1 Cl4 . . 118.70(9) ?
    N4 Zn1 Cl2 . . 109.98(9) ?
    N6 Zn1 Cl2 . . 108.64(8) ?
    Cl4 Zn1 Cl2 . . 113.46(4) ?
    C1 N4 C5 . . 118.7(3) ?
    C1 N4 Zn1 . . 130.3(3) ?
    C5 N4 Zn1 . . 110.8(2) ?
    C6 N6 C7 . . 122.8(3) ?
    C6 N6 Zn1 . . 111.6(2) ?
    C7 N6 Zn1 . . 125.5(2) ?
    C3 C2 C1 . . 119.9(4) ?
    C3 C2 H2 . . 120.0 ?
    C1 C2 H2 . . 120.0 ?
    C2 C3 C4 . . 118.9(4) ?
    C2 C3 H3 . . 116(3) ?
    C4 C3 H3 . . 124(3) ?
    C5 C4 C3 . . 118.7(4) ?
    C5 C4 H4 . . 117(3) ?
    C3 C4 H4 . . 124(3) ?
    N4 C1 C2 . . 121.7(4) ?
    N4 C1 H1 . . 119.1 ?
    C2 C1 H1 . . 119.1 ?
    C12 C11 C10 . . 120.0(3) ?
    C12 C11 H5 . . 115(3) ?
    C10 C11 H5 . . 125(3) ?
    C10 N11 H11 . . 120.0 ?
    C10 N11 H10 . . 120.0 ?
    H11 N11 H10 . . 120.0 ?
    C8 C9 C10 . . 121.2(3) ?
    C8 C9 H8 . . 119.4 ?
    C10 C9 H8 . . 119.4 ?
    N4 C5 C4 . . 122.1(3) ?
    N4 C5 C6 . . 116.2(3) ?
    C4 C5 C6 . . 121.7(3) ?
    N11 C10 C11 . . 121.2(3) ?
    N11 C10 C9 . . 120.4(3) ?
    C11 C10 C9 . . 118.4(3) ?
    N6 C6 C5 . . 119.3(3) ?
    N6 C6 H6 . . 120.3 ?
    C5 C6 H6 . . 120.3 ?
    C9 C8 C7 . . 120.4(3) ?
    C9 C8 H7 . . 119.8 ?
    C7 C8 H7 . . 119.8 ?
    C7 C12 C11 . . 121.2(3) ?
    C7 C12 H9 . . 119.4 ?
    C11 C12 H9 . . 119.4 ?
    C12 C7 C8 . . 118.8(3) ?
    C12 C7 N6 . . 117.2(3) ?
    C8 C7 N6 . . 124.0(3) ?
loop_
    _geom_torsion_atom_site_label_1
    _geom_torsion_atom_site_label_2
    _geom_torsion_atom_site_label_3
    _geom_torsion_atom_site_label_4
    _geom_torsion_site_symmetry_1
    _geom_torsion_site_symmetry_2
    _geom_torsion_site_symmetry_3
    _geom_torsion_site_symmetry_4
    _geom_torsion
    _geom_torsion_publ_flag
    N6 Zn1 N4 C1 . . . . 179.7(3) ?
    Cl4 Zn1 N4 C1 . . . . 61.3(3) ?
    Cl2 Zn1 N4 C1 . . . . -73.4(3) ?
    N6 Zn1 N4 C5 . . . . -5.4(2) ?
    Cl4 Zn1 N4 C5 . . . . -123.9(2) ?
    Cl2 Zn1 N4 C5 . . . . 101.5(2) ?
    N4 Zn1 N6 C6 . . . . 4.4(2) ?
    Cl4 Zn1 N6 C6 . . . . 124.4(2) ?
    Cl2 Zn1 N6 C6 . . . . -104.0(2) ?
    N4 Zn1 N6 C7 . . . . -179.7(3) ?
    Cl4 Zn1 N6 C7 . . . . -59.6(3) ?
    Cl2 Zn1 N6 C7 . . . . 72.0(3) ?
    C1 C2 C3 C4 . . . . 0.3(6) ?
    C2 C3 C4 C5 . . . . -0.1(6) ?
    C5 N4 C1 C2 . . . . -0.5(5) ?
    Zn1 N4 C1 C2 . . . . 174.1(3) ?
    C3 C2 C1 N4 . . . . 0.0(6) ?
    C1 N4 C5 C4 . . . . 0.7(5) ?
    Zn1 N4 C5 C4 . . . . -174.9(3) ?
    C1 N4 C5 C6 . . . . -178.8(3) ?
    Zn1 N4 C5 C6 . . . . 5.6(3) ?
    C3 C4 C5 N4 . . . . -0.4(6) ?
    C3 C4 C5 C6 . . . . 179.1(3) ?
    C12 C11 C10 N11 . . . . 177.7(4) ?
    C12 C11 C10 C9 . . . . -1.9(6) ?
    C8 C9 C10 N11 . . . . -177.6(3) ?
    C8 C9 C10 C11 . . . . 2.0(5) ?
    C7 N6 C6 C5 . . . . -178.8(3) ?
    Zn1 N6 C6 C5 . . . . -2.7(4) ?
    N4 C5 C6 N6 . . . . -2.0(5) ?
    C4 C5 C6 N6 . . . . 178.4(3) ?
    C10 C9 C8 C7 . . . . -0.3(5) ?
    C10 C11 C12 C7 . . . . 0.1(6) ?
    C11 C12 C7 C8 . . . . 1.7(5) ?
    C11 C12 C7 N6 . . . . -178.6(3) ?
    C9 C8 C7 C12 . . . . -1.6(5) ?
    C9 C8 C7 N6 . . . . 178.8(3) ?
    C6 N6 C7 C12 . . . . -176.7(3) ?
    Zn1 N6 C7 C12 . . . . 7.8(4) ?
    C6 N6 C7 C8 . . . . 3.0(5) ?
    Zn1 N6 C7 C8 . . . . -172.5(2) ?
loop_
    _geom_hbond_atom_site_label_D
    _geom_hbond_atom_site_label_H
    _geom_hbond_atom_site_label_A
    _geom_hbond_site_symmetry_A
    _geom_hbond_distance_DH
    _geom_hbond_distance_HA
    _geom_hbond_distance_DA
    _geom_hbond_angle_DHA
    N11 H10 Cl4 1_556 0.86 2.60 3.433(4) 164
    N11 H11 Cl2 2_656 0.86 2.64 3.470(4) 161
    C3 H3 Cl4 1_465 0.99(5) 2.89(5) 3.864(4) 169(4)
    C6 H6 Cl2 2_566 0.93 2.83 3.658(4) 149
data_global
_journal_date_recd_electronic     2010-04-14
_journal_date_accepted     2010-04-25
_journal_name_full     'Acta Crystallographica, Section E'
_journal_year     2010
_journal_volume     66
_journal_issue      5
_journal_page_first     m593
_journal_page_last     m593
_journal_paper_category     QM
_journal_coeditor_code     HY2300
_publ_contact_author_name     'Yun-Bo Shi'
_publ_contact_author_address
;
The Higher Educational Key Laboratory
for Measuring Control Technology and Instrumentations of Heilongjiang Province
Measurement Control Tech Communications Engineering College
Harbin University of Science and Technology
Harbin 150080
People's Republic of China
;
_publ_contact_author_email     'yunboshi65@gmail.com'
_publ_contact_author_fax     ?
_publ_contact_author_phone     ?
_publ_section_title
;
Dichlorido[<i>N</i>-(2-pyridylmethylidene)benzene-1,4-diamine]zinc(II)
;
loop_
    _publ_author_name
    _publ_author_footnote
    _publ_author_address
    'Shi, Yun-Fen' .
;
School of Chemical Engineering
Northeast Dianli University
Jilin 132012
People's Republic of China
;
    'Feng, Qiao-Hua' .
;
The Higher Educational Key Laboratory
for Measuring Control Technology and Instrumentations of Heilongjiang Province
Measurement Control Tech Communications Engineering College
Harbin University of Science and Technology
Harbin 150080
People's Republic of China
;
    'Zhao, Wen-Jie' .
;
The Higher Educational Key Laboratory
for Measuring Control Technology and Instrumentations of Heilongjiang Province
Measurement Control Tech Communications Engineering College
Harbin University of Science and Technology
Harbin 150080
People's Republic of China
;
    'Shi, Yun-Bo' .
;
The Higher Educational Key Laboratory
for Measuring Control Technology and Instrumentations of Heilongjiang Province
Measurement Control Tech Communications Engineering College
Harbin University of Science and Technology
Harbin 150080
People's Republic of China
;
    'Zhan, Peng' .
;
School of Materials Science and Engineering
East China University of Science and Technology
Shanghai 200237
People's Republic of China
;
