# Supplementary material for: Dichlorido[N-(2-pyridylmethyl­idene)benzene-1,4-diamine]zinc(II)
Source: Acta Crystallogr Sect E Struct Rep Online. 2010 Apr 30;66(Pt 5):m593. doi: 10.1107/S1600536810015138 (PMC2979197; doi:10.1107/S1600536810015138)
Supplement: Supplementary file 2 [file e-66-0m593-Isup2.hkl]

# 
# h,k,l, Fc-squared, Fo-squared, sigma(Fo-squared) and status flag 
# 
data_I
_shelx_title ' y in P1                          P-1' 
_shelx_refln_list_code          4 
_shelx_F_calc_maximum      164.69 
_exptl_crystal_F_000       335.92 
_reflns_d_resolution_high  0.7703 
 
loop_ 
 _symmetry_equiv_pos_as_xyz 
 'x, y, z' 
 '-x, -y, -z' 
 
_cell_length_a     7.5004 
_cell_length_b     9.1168 
_cell_length_c    10.1860 
_cell_angle_alpha  84.360 
_cell_angle_beta   82.270 
_cell_angle_gamma  74.190 
 
_shelx_F_squared_multiplier     1.000 
 
loop_ 
 _refln_index_h 
 _refln_index_k 
 _refln_index_l 
 _refln_F_squared_calc 
 _refln_F_squared_meas 
 _refln_F_squared_sigma 
 _refln_observed_status 
   2   0   0      473.99      588.33      7.03 o 
   3   0   0       67.55       58.00      6.37 o 
   4   0   0      145.05      134.09     10.38 o 
   5   0   0     1501.49     1558.33     27.10 o 
   6   0   0      491.70      447.23      7.48 o 
   7   0   0      164.50      165.18      6.17 o 
   8   0   0       22.43       25.50      6.97 o 
   9   0   0       11.30        6.92     11.11 o 
  -9   1   0        7.28       17.93     13.15 o 
  -8   1   0       23.06       38.62      8.78 o 
  -7   1   0      495.78      454.74      9.21 o 
  -6   1   0        3.24        2.54      3.22 o 
  -5   1   0      478.05      479.85      6.11 o 
  -4   1   0     1091.55     1165.00     21.78 o 
  -3   1   0     1696.49     1652.40     19.34 o 
  -2   1   0     4792.63     4806.26     47.81 o 
  -1   1   0     2616.60     2703.90     24.08 o 
   1   1   0      947.17     1010.63      9.25 o 
   2   1   0     4439.25     4605.73     30.37 o 
   3   1   0       28.57       31.18      5.26 o 
   4   1   0     3964.23     3859.94     31.57 o 
   5   1   0      207.23      221.26      5.75 o 
   6   1   0       30.96       33.22      6.25 o 
   7   1   0       11.63       16.75      3.80 o 
   8   1   0       30.89       27.78     20.90 o 
   9   1   0       67.12       51.15     21.73 o 
  -8   2   0       27.07       20.79      8.71 o 
  -7   2   0       80.53       86.96      8.99 o 
  -6   2   0      455.54      466.89      7.15 o 
  -5   2   0        2.44       -1.59      5.44 o 
  -4   2   0      105.07       99.53      5.99 o 
  -3   2   0     4696.54     4710.50     52.53 o 
  -2   2   0      220.51      258.09      5.34 o 
  -1   2   0     1917.55     1844.18     17.40 o 
   0   2   0     3119.90     3453.14     29.80 o 
   1   2   0     1497.80     1541.02     12.11 o 
   2   2   0    27122.13    30918.93    422.44 o 
   3   2   0     1132.91     1155.78      9.38 o 
   4   2   0      304.47      257.41      6.75 o 
   5   2   0      247.96      256.27      3.67 o 
   6   2   0       15.46       11.52      2.69 o 
   7   2   0        2.40        6.64      2.92 o 
   8   2   0      259.74      246.71     14.62 o 
   9   2   0       14.92       23.77     10.82 o 
  -8   3   0       14.07       15.03     11.94 o 
  -7   3   0       84.42       93.06      7.10 o 
  -6   3   0      341.87      344.75     12.23 o 
  -5   3   0       89.24      114.97     10.28 o 
  -4   3   0      214.20      198.37     18.42 o 
  -3   3   0      908.28      888.62     13.57 o 
  -2   3   0     3825.56     3976.74     40.75 o 
  -1   3   0      271.85      263.12      4.72 o 
   0   3   0      618.94      607.98     15.10 o 
   1   3   0     2498.55     2489.78     25.14 o 
   2   3   0      315.41      335.03     10.28 o 
   3   3   0     2089.66     2084.27     15.63 o 
   4   3   0      668.93      742.36      8.51 o 
   5   3   0      383.21      412.57      8.33 o 
   6   3   0       46.22       42.37      5.94 o 
   7   3   0       46.63       61.19      8.09 o 
   8   3   0      111.94      131.64     11.69 o 
   9   3   0        9.66       -0.78      7.99 o 
  -7   4   0      147.99      131.33     11.61 o 
  -6   4   0       29.09       50.43     17.25 o 
  -5   4   0       87.24       98.96     10.52 o 
  -4   4   0      427.14      492.52     15.91 o 
  -3   4   0      914.71      903.69     14.93 o 
  -2   4   0     1563.32     1437.70     16.15 o 
  -1   4   0      516.75      555.75      8.20 o 
   0   4   0     2281.06     2437.11     23.41 o 
   1   4   0     1352.88     1336.02     12.85 o 
   2   4   0      994.81     1000.13      7.63 o 
   3   4   0       59.95       74.80      1.91 o 
   4   4   0       49.17       69.44      2.36 o 
   5   4   0      629.20      627.62      9.84 o 
   6   4   0       88.72       96.12     13.30 o 
   7   4   0      130.12      125.56      6.73 o 
   8   4   0       19.40       34.49      8.48 o 
   9   4   0       32.43       31.96     16.56 o 
  -7   5   0       13.47       12.96      8.68 o 
  -6   5   0        9.89       14.52      7.51 o 
  -5   5   0      259.38      260.31     46.77 o 
  -4   5   0      103.69      118.60     24.80 o 
  -3   5   0      710.31      708.74     47.99 o 
  -2   5   0      194.81      211.05      9.74 o 
  -1   5   0       78.11       75.13      3.65 o 
   0   5   0     1010.58     1054.56     11.72 o 
   1   5   0      253.09      235.41      4.05 o 
   2   5   0     3178.41     3212.32     29.83 o 
   3   5   0       12.14       17.52      7.11 o 
   4   5   0       76.33       82.38      4.01 o 
   5   5   0      322.45      305.35      8.52 o 
   6   5   0       73.93       80.63      6.86 o 
   7   5   0       32.21       37.73      5.20 o 
   8   5   0      210.26      219.41      7.54 o 
   9   5   0       16.95        2.35      6.19 o 
  -6   6   0       73.89       70.83     12.06 o 
  -5   6   0      591.74      622.98     18.08 o 
  -4   6   0      109.92      114.28     16.47 o 
  -3   6   0       17.30       12.74      4.65 o 
  -2   6   0        5.27        6.05      4.51 o 
  -1   6   0      848.63      821.27     10.84 o 
   0   6   0      251.54      225.33      5.12 o 
   1   6   0      923.39      894.70      9.05 o 
   2   6   0     1024.86     1055.44     11.16 o 
   3   6   0       15.29       12.31      5.94 o 
   4   6   0       13.69        8.97      1.96 o 
   5   6   0       85.73       89.55      4.71 o 
   6   6   0      255.26      262.40     11.74 o 
   7   6   0        0.54       -1.71      3.52 o 
   8   6   0        1.00       -3.19      4.37 o 
   9   6   0        1.75        3.74      6.49 o 
  -5   7   0        5.24        0.99      6.09 o 
  -4   7   0      137.41      148.68     21.29 o 
  -3   7   0        2.31       11.32      6.63 o 
  -2   7   0      111.16      117.51     16.32 o 
  -1   7   0      731.82      746.93     10.94 o 
   0   7   0       80.70       78.91     10.77 o 
   1   7   0      123.98      134.80      5.63 o 
   2   7   0       30.07       41.20      9.14 o 
   3   7   0       91.29       76.34      9.99 o 
   4   7   0      444.53      442.51      5.36 o 
   5   7   0      434.18      422.92      7.35 o 
   6   7   0       23.47       24.49      3.17 o 
   7   7   0        1.19        2.79      4.49 o 
   8   7   0       55.01       59.05     16.99 o 
  -5   8   0       57.31       53.66     13.06 o 
  -4   8   0      102.96      114.94      9.02 o 
  -3   8   0       88.37      104.55      9.28 o 
  -2   8   0      489.41      489.76     12.29 o 
  -1   8   0       10.37       11.02      3.96 o 
   0   8   0      225.55      226.23      9.84 o 
   1   8   0        1.75        3.04      2.32 o 
   2   8   0      118.92      125.76      7.75 o 
   3   8   0      480.36      474.57      6.59 o 
   4   8   0       33.32       35.56      2.03 o 
   5   8   0       40.13       42.47      5.19 o 
   6   8   0       74.01       66.96      3.83 o 
   7   8   0       20.24        9.69      3.48 o 
   8   8   0        8.24       29.91     15.01 o 
  -4   9   0       78.56       80.33     26.65 o 
  -3   9   0        5.19       10.46      6.09 o 
  -2   9   0       97.48       88.74     11.35 o 
  -1   9   0      184.84      188.47      6.97 o 
   0   9   0      112.67      110.61      6.21 o 
   1   9   0       12.55       12.32      4.48 o 
   2   9   0      212.39      224.23     11.45 o 
   3   9   0       64.86       63.67      4.97 o 
   4   9   0      164.78      148.52      5.48 o 
   5   9   0       21.17       39.07     10.04 o 
   6   9   0        0.34       -5.65      8.18 o 
  -2  10   0        0.06        4.72      6.39 o 
  -1  10   0       79.83       80.49      7.58 o 
   0  10   0      108.92      121.73      6.91 o 
   1  10   0       29.19       26.07      5.33 o 
   2  10   0       64.46       65.20     15.06 o 
   3  10   0      188.20      190.88     15.69 o 
   4  10   0       88.70       77.27     13.15 o 
   5  10   0        0.00        5.75      9.35 o 
   0  11   0        2.45        3.18      6.54 o 
   1  11   0       96.88      105.52     23.58 o 
   2  11   0        0.04        8.96     10.52 o 
   3  11   0      234.26      228.20     29.43 o 
   4  11   0       10.02       18.51     12.08 o 
  -4 -11   1        5.93        5.26     11.01 o 
  -3 -11   1        4.63        0.00     15.20 o 
  -2 -11   1      144.19      165.55     16.76 o 
  -1 -11   1       42.87       44.04     12.86 o 
   0 -11   1      146.67      163.21     15.69 o 
  -5 -10   1        3.88        7.31      9.84 o 
  -4 -10   1        0.76        6.14      9.65 o 
  -3 -10   1       85.14      116.63     13.74 o 
  -2 -10   1      185.50      213.00     25.14 o 
  -1 -10   1      107.02      100.12     10.62 o 
   0 -10   1        4.41        2.26      3.55 o 
   1 -10   1        1.45        6.95      4.55 o 
   2 -10   1      118.11      117.09     10.37 o 
  -6  -9   1       55.91      102.41     12.18 o 
  -5  -9   1       21.32       14.13      9.26 o 
  -4  -9   1        4.95        8.18      8.87 o 
  -3  -9   1      317.78      331.38     16.08 o 
  -2  -9   1       31.34       32.01      4.05 o 
  -1  -9   1        5.39        6.54      2.05 o 
   0  -9   1       48.64       53.55      5.16 o 
   1  -9   1      287.67      310.48      7.97 o 
   2  -9   1      173.29      196.43      6.87 o 
   3  -9   1       53.12       48.94      8.79 o 
   4  -9   1        2.19        0.27      6.70 o 
  -8  -8   1       12.04       25.33      9.35 o 
  -7  -8   1       26.93       22.22      8.87 o 
  -6  -8   1      147.67      136.44     12.62 o 
  -5  -8   1       19.98       30.40      8.87 o 
  -4  -8   1      158.90      143.13     11.59 o 
  -3  -8   1        1.25        3.12      6.82 o 
  -2  -8   1      262.26      253.84      7.69 o 
  -1  -8   1       28.52       31.09      2.20 o 
   0  -8   1        1.09        2.73      2.74 o 
   1  -8   1      633.90      656.33     15.93 o 
   2  -8   1        6.96        5.58      4.27 o 
   3  -8   1       68.09       76.58     26.31 o 
   4  -8   1        2.39        5.27     15.44 o 
   5  -8   1       25.57       28.21     10.09 o 
  -8  -7   1       16.49        7.76      3.33 o 
  -7  -7   1        5.07        7.18      3.18 o 
  -6  -7   1      143.40      144.36      6.19 o 
  -5  -7   1       89.41       85.82      3.32 o 
  -4  -7   1      376.02      367.86     14.80 o 
  -3  -7   1      581.31      579.65     15.98 o 
  -2  -7   1      269.15      261.48      2.62 o 
  -1  -7   1      382.33      369.92     12.18 o 
   0  -7   1      430.20      430.32      6.28 o 
   1  -7   1        9.33       17.26      3.36 o 
   2  -7   1       93.04      110.64      6.69 o 
   3  -7   1       59.58       61.97      7.55 o 
   4  -7   1       24.86       31.68      8.05 o 
   5  -7   1      171.92      193.42     30.35 o 
  -9  -6   1        8.53        5.55      4.99 o 
  -8  -6   1      139.16      112.41      5.12 o 
  -7  -6   1        8.52       11.40      4.22 o 
  -6  -6   1       14.58        9.71      2.80 o 
  -5  -6   1      809.90      784.47      8.24 o 
  -4  -6   1       50.31       52.48      2.29 o 
  -3  -6   1      353.33      342.98      4.49 o 
  -2  -6   1      381.44      370.08      2.68 o 
  -1  -6   1       54.98       54.75      4.55 o 
   0  -6   1      769.94      768.92      8.40 o 
   1  -6   1      818.46      830.41     11.46 o 
   2  -6   1      418.28      406.71      9.48 o 
   3  -6   1      181.35      181.66      7.12 o 
   4  -6   1       41.05       56.26     17.68 o 
   5  -6   1       43.62       22.01     19.58 o 
   6  -6   1       87.77      106.95     13.40 o 
  -9  -5   1        0.04       -7.70      7.89 o 
  -8  -5   1       43.80       35.58      5.04 o 
  -7  -5   1       57.09       51.57      7.88 o 
  -6  -5   1     1171.55     1140.06     13.68 o 
  -5  -5   1      342.17      348.69     10.85 o 
  -4  -5   1       11.57       21.21      4.27 o 
  -3  -5   1      132.55      141.71      4.20 o 
  -2  -5   1      272.34      299.91      3.41 o 
  -1  -5   1     4834.65     4832.32     38.51 o 
   0  -5   1        8.03        0.27      1.72 o 
   1  -5   1      330.63      318.18      5.30 o 
   2  -5   1      414.56      406.52     18.17 o 
   3  -5   1        4.32        7.19      4.77 o 
   4  -5   1      108.71      128.94      8.70 o 
   5  -5   1      250.71      271.57     29.08 o 
   6  -5   1      253.55      235.75     38.29 o 
   7  -5   1        7.68        6.82      8.20 o 
  -9  -4   1        4.60       -5.55      8.18 o 
  -8  -4   1      179.62      203.64     11.98 o 
  -7  -4   1        5.87        7.63      4.35 o 
  -6  -4   1     1655.86     1566.23     18.98 o 
  -5  -4   1      106.93      118.06     14.81 o 
  -4  -4   1        2.22        5.32      2.86 o 
  -3  -4   1     1186.75     1207.78      9.56 o 
  -2  -4   1     1580.54     1560.12     10.20 o 
  -1  -4   1     3456.38     3433.67     25.47 o 
   0  -4   1       80.06       65.62      6.72 o 
   1  -4   1      130.15      128.64      9.45 o 
   2  -4   1       49.28       41.84      4.28 o 
   3  -4   1     2129.59     2116.48     24.25 o 
   4  -4   1      113.44      107.09     11.79 o 
   5  -4   1      251.51      247.31     22.07 o 
   6  -4   1        1.21       -2.81      6.03 o 
   7  -4   1        0.62       15.65      8.23 o 
  -9  -3   1       65.82      102.60     12.47 o 
  -8  -3   1      110.68       85.84     10.52 o 
  -7  -3   1       85.89       79.20      6.87 o 
  -6  -3   1        1.13        0.32      3.07 o 
  -5  -3   1      316.96      295.78      5.82 o 
  -4  -3   1     8134.26     8325.79    105.85 o 
  -3  -3   1      282.25      269.23      8.43 o 
  -2  -3   1      904.34      871.21      5.70 o 
  -1  -3   1       46.10       42.17      2.25 o 
   0  -3   1        4.30       11.27      1.67 o 
   1  -3   1     2146.44     2242.57     21.89 o 
   2  -3   1     1945.35     1957.91     19.98 o 
   3  -3   1     2249.15     2102.72     23.25 o 
   4  -3   1       23.15       21.96      4.65 o 
   5  -3   1        8.89       16.97      6.80 o 
   6  -3   1       22.41       19.06      6.68 o 
   7  -3   1      348.35      306.94     17.38 o 
   8  -3   1       34.33       41.28     10.82 o 
  -9  -2   1       77.90       52.42     12.47 o 
  -8  -2   1      208.08      205.15     29.57 o 
  -7  -2   1      206.51      201.74      6.03 o 
  -6  -2   1       81.98       87.98      5.25 o 
  -5  -2   1      242.96      267.22      5.25 o 
  -4  -2   1     5938.12     6122.17     45.68 o 
  -3  -2   1     2404.00     2476.27     16.82 o 
  -2  -2   1       54.66       58.21      1.98 o 
  -1  -2   1      499.44      485.42      6.30 o 
   0  -2   1     5714.32     5806.33     61.26 o 
   1  -2   1     1999.31     2042.29     18.60 o 
   2  -2   1     2623.33     2528.05     24.77 o 
   3  -2   1        0.50        4.30      3.00 o 
   4  -2   1      281.76      303.68     16.08 o 
   5  -2   1      175.30      154.56      7.37 o 
   6  -2   1      127.35      127.22      3.22 o 
   7  -2   1      380.28      381.45     17.20 o 
   8  -2   1       57.68       23.32     31.08 o 
  -9  -1   1        0.91       -4.87     17.05 o 
  -8  -1   1      226.95      211.28     12.74 o 
  -7  -1   1      258.87      261.47      8.11 o 
  -6  -1   1       35.04       28.99      4.19 o 
  -5  -1   1      527.58      546.74      7.72 o 
  -4  -1   1      448.95      462.03      8.59 o 
  -3  -1   1     3794.77     3707.47     26.08 o 
  -2  -1   1    12028.77    12936.38    101.82 o 
  -1  -1   1     1121.17     1129.27     10.89 o 
   0  -1   1     1103.84     1115.57      9.02 o 
   1  -1   1      531.98      513.35      5.86 o 
   2  -1   1       43.43       36.94      3.91 o 
   3  -1   1      954.02      896.39     12.44 o 
   4  -1   1     1802.93     1750.42     20.29 o 
   5  -1   1      333.23      300.31      8.04 o 
   6  -1   1      393.48      400.12     12.85 o 
   7  -1   1        1.10        2.43      2.32 o 
   8  -1   1       95.66       99.97     14.32 o 
   9  -1   1       20.26       -7.60     20.85 o 
  -9   0   1        3.45        5.34      7.80 o 
  -8   0   1        8.29        3.38      4.54 o 
  -7   0   1      107.74      116.32      7.90 o 
  -6   0   1      836.80      875.94     14.89 o 
  -5   0   1      206.09      220.67      4.41 o 
  -4   0   1     1046.98     1033.09      9.59 o 
  -3   0   1      658.19      693.69     16.45 o 
  -2   0   1     2881.58     3064.42     24.10 o 
  -1   0   1     6196.52     6504.15     62.04 o 
   1   0   1     4099.40     3973.96     43.07 o 
   2   0   1        4.65        3.10      4.80 o 
   3   0   1      413.37      405.21      6.12 o 
   4   0   1     1524.20     1433.01     15.91 o 
   5   0   1       89.02       73.78      6.28 o 
   6   0   1      179.55      179.86      9.21 o 
   7   0   1      233.46      196.31      3.65 o 
   8   0   1       95.81      117.51     13.93 o 
   9   0   1       10.64       10.13     11.59 o 
  -8   1   1        4.83       10.00      4.72 o 
  -7   1   1       66.59       58.53      9.58 o 
  -6   1   1     1044.83     1009.96     11.98 o 
  -5   1   1        4.89        8.37      3.82 o 
  -4   1   1     1194.62     1228.90     18.32 o 
  -3   1   1      272.29      299.73     12.08 o 
  -2   1   1       85.84       92.26      8.67 o 
  -1   1   1     1792.06     1736.11     18.02 o 
   1   1   1     3753.69     3953.43     35.74 o 
   2   1   1      435.88        1.36      3.12 o 
   3   1   1      216.78      205.55      6.48 o 
   4   1   1        2.16        9.26      1.99 o 
   5   1   1     1591.03     1490.18     32.54 o 
   6   1   1        3.93        0.88      5.55 o 
   7   1   1      154.73      207.25     12.28 o 
   8   1   1       99.57       88.86     12.47 o 
   9   1   1        4.80       45.31     21.83 o 
  -8   2   1       40.50       50.54     15.88 o 
  -7   2   1      320.28      335.71      8.48 o 
  -6   2   1      107.45      108.30      6.88 o 
  -5   2   1       26.88       31.21      6.84 o 
  -4   2   1      401.26      446.06      9.27 o 
  -3   2   1      120.38       99.99      5.97 o 
  -2   2   1     3224.07     3102.40     31.25 o 
  -1   2   1      338.59      326.36     14.52 o 
   0   2   1     1555.90     1578.37     14.98 o 
   1   2   1     1350.07     1353.82     13.18 o 
   2   2   1     1191.30     1406.40     18.32 o 
   3   2   1      338.75      365.19      5.20 o 
   4   2   1     2946.84     3106.30     31.01 o 
   5   2   1      801.22      823.77     14.23 o 
   6   2   1        0.46        5.46      5.75 o 
   7   2   1       23.93       19.49      7.50 o 
   8   2   1        8.75       18.03      9.06 o 
   9   2   1      159.24      152.88     15.59 o 
  -8   3   1        0.19       -8.82      8.82 o 
  -7   3   1        8.14        5.01      5.45 o 
  -6   3   1      121.86      122.24     11.06 o 
  -5   3   1      147.40      158.70      8.92 o 
  -4   3   1      114.61       98.15      6.24 o 
  -3   3   1     1631.36     1629.87     19.36 o 
  -2   3   1     4616.53     4808.53     50.64 o 
  -1   3   1      266.37      223.87      4.96 o 
   0   3   1     1855.84     2015.83     18.95 o 
   1   3   1      398.09      405.47      7.60 o 
   2   3   1     1422.16     1392.00     12.47 o 
   3   3   1      126.52      155.66      4.87 o 
   4   3   1     1924.41     2107.24     17.77 o 
   5   3   1       36.74       39.07      2.77 o 
   6   3   1        5.29        1.89      2.34 o 
   7   3   1       95.42       89.25      8.96 o 
   8   3   1      144.53      142.65     11.98 o 
   9   3   1      133.11      129.79     13.74 o 
  -7   4   1       54.28       62.17     10.91 o 
  -6   4   1       73.79      108.79     15.30 o 
  -5   4   1      342.72      359.82     11.16 o 
  -4   4   1        0.56       -4.75      4.75 o 
  -3   4   1      642.09      620.40     19.00 o 
  -2   4   1      170.51      158.70      6.48 o 
  -1   4   1      366.94      316.52     17.05 o 
   0   4   1       43.78       34.64      5.07 o 
   1   4   1     2209.28     2193.66     20.12 o 
   2   4   1     1958.18     1959.63     18.62 o 
   3   4   1      235.82      234.52      6.87 o 
   4   4   1      577.53      660.12      8.48 o 
   5   4   1      246.39      253.31      8.95 o 
   6   4   1      813.27      862.00     19.77 o 
   7   4   1       23.20       24.00      7.70 o 
   8   4   1      148.59      180.06     19.29 o 
   9   4   1        2.55        4.02      7.02 o 
  -7   5   1        0.68       -2.60      7.99 o 
  -6   5   1       68.62       82.40     11.76 o 
  -5   5   1        1.45        4.04      6.81 o 
  -4   5   1      427.95      444.84     15.88 o 
  -3   5   1       19.48       16.68      4.82 o 
  -2   5   1     1022.09     1072.36     33.76 o 
  -1   5   1      849.26      860.71     10.95 o 
   0   5   1     1090.02     1226.39     17.20 o 
   1   5   1      874.90      830.39     10.96 o 
   2   5   1     2125.70     2248.98     21.79 o 
   3   5   1      650.67      640.16     12.67 o 
   4   5   1        9.71       11.43      2.95 o 
   5   5   1      170.52      182.40      6.89 o 
   6   5   1      412.51      435.83      7.20 o 
   7   5   1      168.77      147.63      6.57 o 
   8   5   1        0.40       -3.79      3.79 o 
   9   5   1       16.33        9.37      5.88 o 
  -6   6   1       72.71       72.45     12.41 o 
  -5   6   1      232.70      232.17     32.54 o 
  -4   6   1      161.26      202.98     22.02 o 
  -3   6   1      287.24      277.50     31.33 o 
  -2   6   1      314.05      306.48     10.43 o 
  -1   6   1      299.11      305.87      7.01 o 
   0   6   1      518.07      500.92      7.64 o 
   1   6   1        0.76        0.08      2.33 o 
   2   6   1     1016.60      981.97     11.12 o 
   3   6   1      224.83      227.82      8.96 o 
   4   6   1        1.72        0.33      2.01 o 
   5   6   1      315.98      303.86      7.29 o 
   6   6   1      197.62      204.92      6.94 o 
   7   6   1      157.26      162.07      6.07 o 
   8   6   1        0.21       -0.13      2.83 o 
   9   6   1       10.35       11.28      3.98 o 
  -5   7   1      306.92      328.83     15.01 o 
  -4   7   1       37.85       31.15      7.16 o 
  -3   7   1      118.27       89.96      8.52 o 
  -2   7   1       62.91       66.82      6.90 o 
  -1   7   1      321.45      327.85      7.69 o 
   0   7   1      967.47      963.79     13.90 o 
   1   7   1      241.99      246.57      6.08 o 
   2   7   1       17.56       13.35      4.19 o 
   3   7   1       47.08       50.79     11.98 o 
   4   7   1      476.80      498.04     12.91 o 
   5   7   1       30.02       34.67      3.25 o 
   6   7   1      339.68      332.41     14.32 o 
   7   7   1       16.18       20.95      3.89 o 
   8   7   1        0.32        3.09      3.69 o 
   9   7   1       35.76       23.08      6.12 o 
  -5   8   1       24.97       33.90      9.01 o 
  -4   8   1        4.68       10.83      6.78 o 
  -3   8   1       72.01       68.34     12.49 o 
  -2   8   1       13.64        7.91      6.08 o 
  -1   8   1     1614.64     1541.83     26.15 o 
   0   8   1      117.43      115.83      5.19 o 
   1   8   1       32.54       30.05      4.97 o 
   2   8   1       18.20        9.82      4.30 o 
   3   8   1       84.43       89.45      3.55 o 
   4   8   1      323.92      291.20      8.72 o 
   5   8   1      141.77      141.82      4.40 o 
   6   8   1      125.05      128.65      8.56 o 
   7   8   1        7.16        6.98      3.06 o 
   8   8   1       16.46       14.91      4.45 o 
  -4   9   1       66.85       63.54      9.19 o 
  -3   9   1      261.65      278.51     17.68 o 
  -2   9   1       37.48       31.72      6.34 o 
  -1   9   1      228.24      235.29      8.02 o 
   0   9   1      140.67      130.36      5.89 o 
   1   9   1      113.65      118.37      5.86 o 
   2   9   1       26.48       25.85     11.55 o 
   3   9   1      499.66      514.74     19.57 o 
   4   9   1       14.86       12.39      3.01 o 
   5   9   1       91.56       78.34      3.86 o 
   6   9   1        3.54       -0.60      2.87 o 
  -2  10   1      118.08      134.43     24.70 o 
  -1  10   1       17.74       21.21      5.55 o 
   0  10   1      142.72      151.77      6.58 o 
   1  10   1      480.80      482.07      9.28 o 
   2  10   1       13.14       10.43      4.77 o 
   3  10   1      122.97      125.17      4.45 o 
   4  10   1       56.60       51.93     12.08 o 
   5  10   1        9.42        8.96      9.45 o 
   0  11   1       65.30       84.59      8.18 o 
   1  11   1       41.84       38.47      6.45 o 
   2  11   1      216.03      228.00     17.93 o 
   3  11   1        0.54      -10.52     11.01 o 
   4  11   1       20.92       21.83     12.28 o 
  -4 -11   2        6.65        5.07     11.11 o 
  -3 -11   2       45.86       30.40     13.06 o 
  -2 -11   2        0.69       -0.78      9.45 o 
  -1 -11   2       55.87       76.29     14.13 o 
   0 -11   2        2.40       -5.55     10.04 o 
  -5 -10   2        0.08       -0.58      8.77 o 
  -4 -10   2       16.27       23.77     11.21 o 
  -3 -10   2       61.08       68.69     13.06 o 
  -2 -10   2       22.70       31.47     19.39 o 
  -1 -10   2        3.09       14.13      9.74 o 
   0 -10   2       44.72       29.72     10.62 o 
   1 -10   2       24.76       19.19      4.17 o 
   2 -10   2        0.40       -1.91      4.52 o 
  -7  -9   2       82.06      110.88     13.54 o 
  -6  -9   2        0.21       -2.92      8.57 o 
  -5  -9   2        1.96       -0.19      7.60 o 
  -4  -9   2      107.83      112.93     12.57 o 
  -3  -9   2       74.14       94.12     12.18 o 
  -2  -9   2      108.31      126.96     20.27 o 
  -1  -9   2        4.31        4.10      9.26 o 
   0  -9   2       29.97       25.24      2.73 o 
   1  -9   2       44.05       38.09      5.68 o 
   2  -9   2       36.51       53.15     10.71 o 
   3  -9   2        0.92        0.99      4.92 o 
  -8  -8   2        5.65       -9.26      9.26 o 
  -7  -8   2        6.92       38.20     16.86 o 
  -6  -8   2        0.08      -14.81     14.81 o 
  -5  -8   2      172.14      192.73     13.15 o 
  -4  -8   2       30.37       25.53      8.67 o 
  -3  -8   2      427.40      442.95     16.56 o 
  -2  -8   2       53.17       53.88      9.26 o 
  -1  -8   2       19.78       16.75      4.68 o 
   0  -8   2        8.89        2.99      3.09 o 
   1  -8   2      231.88      243.02      6.04 o 
   2  -8   2      601.78      620.94     10.93 o 
   3  -8   2       18.01       22.64      5.15 o 
   4  -8   2       12.95       15.39      7.14 o 
  -8  -7   2        0.93       21.73      8.48 o 
  -7  -7   2        9.70       13.76      2.57 o 
  -6  -7   2       34.26       33.89      2.75 o 
  -5  -7   2      602.06      597.87     18.22 o 
  -4  -7   2      111.43      114.20     16.08 o 
  -3  -7   2       18.52       23.29     12.67 o 
  -2  -7   2       32.82       50.86     13.54 o 
  -1  -7   2      403.35      395.05     10.91 o 
   0  -7   2      131.58      134.67      3.15 o 
   1  -7   2      678.84      701.75      8.90 o 
   2  -7   2        2.78        5.90      3.66 o 
   3  -7   2       52.22       57.80      6.89 o 
   4  -7   2        2.44        3.35      5.02 o 
   5  -7   2       70.23       81.59      8.42 o 
  -8  -6   2       75.60       80.29      9.37 o 
  -7  -6   2       42.43       43.69      3.45 o 
  -6  -6   2      178.54      182.28      5.47 o 
  -5  -6   2        2.45        2.61      3.19 o 
  -4  -6   2      230.23      256.75     10.82 o 
  -3  -6   2       11.78       16.37      6.14 o 
  -2  -6   2      276.95      283.05     10.52 o 
  -1  -6   2     1615.84     1579.37     16.32 o 
   0  -6   2       40.74       40.83      2.38 o 
   1  -6   2       30.24       35.22      3.98 o 
   2  -6   2      676.05      695.62      9.38 o 
   3  -6   2      663.83      632.41     16.47 o 
   4  -6   2      196.53      193.20      6.50 o 
   5  -6   2      311.54      330.38      7.60 o 
   6  -6   2        5.53        7.15      3.90 o 
  -9  -5   2       21.84        3.90     12.47 o 
  -8  -5   2      288.96      251.19     11.89 o 
  -7  -5   2       99.45       89.26      6.83 o 
  -6  -5   2        7.83       13.05      4.48 o 
  -5  -5   2      300.55      300.01      5.81 o 
  -4  -5   2      332.56      329.16      7.32 o 
  -3  -5   2      185.57      207.54     13.84 o 
  -2  -5   2     1246.78     1265.80     21.73 o 
  -1  -5   2       44.21       45.32      2.63 o 
   0  -5   2     1107.87     1102.17      9.40 o 
   1  -5   2        0.83        0.93      2.56 o 
   2  -5   2      233.67      240.13      9.09 o 
   3  -5   2      811.27      784.62     17.78 o 
   4  -5   2      238.99      274.25     11.16 o 
   5  -5   2      360.84      364.33     17.00 o 
   6  -5   2       69.42       81.82      7.89 o 
   7  -5   2       81.76       92.86     26.11 o 
  -9  -4   2        7.55       38.29      9.84 o 
  -8  -4   2        6.62        6.45      4.55 o 
  -7  -4   2      512.79      480.76     11.55 o 
  -6  -4   2       17.83       17.45      3.10 o 
  -5  -4   2      318.47      319.19     10.38 o 
  -4  -4   2      290.12      306.25      9.90 o 
  -3  -4   2       14.30       15.69      2.53 o 
  -2  -4   2      491.35      519.38      7.96 o 
  -1  -4   2     1921.53     1800.53     26.70 o 
   0  -4   2     1363.47     1350.10     10.26 o 
   1  -4   2       28.25       25.70      2.18 o 
   2  -4   2      730.16      723.09      9.84 o 
   3  -4   2       24.27       29.76      4.20 o 
   4  -4   2     1087.93     1105.62     16.29 o 
   5  -4   2       93.93       82.72      7.23 o 
   6  -4   2      173.73      164.01      4.38 o 
   7  -4   2      200.96      197.80     28.35 o 
  -9  -3   2       10.49        7.36      6.28 o 
  -8  -3   2      102.84      115.32      6.66 o 
  -7  -3   2      186.96      205.09      6.78 o 
  -6  -3   2       48.66       55.39      4.97 o 
  -5  -3   2      290.00      297.18      7.54 o 
  -4  -3   2       42.86       35.08      2.46 o 
  -3  -3   2     1461.74     1419.33      9.55 o 
  -2  -3   2        4.82        4.62      1.94 o 
  -1  -3   2     2764.07     2615.71     27.41 o 
   0  -3   2     1171.05     1163.82     10.37 o 
   1  -3   2        9.44        8.03      1.61 o 
   2  -3   2      692.38      698.58      6.60 o 
   3  -3   2     1241.27     1225.74     36.88 o 
   4  -3   2      696.36      660.19     13.41 o 
   5  -3   2       34.60       34.43      7.11 o 
   6  -3   2      508.47      516.13     14.49 o 
   7  -3   2      244.61      255.97     17.64 o 
   8  -3   2       78.62       67.04     15.49 o 
  -9  -2   2        0.04        0.88      4.48 o 
  -8  -2   2      142.97      148.11     10.40 o 
  -7  -2   2        1.32        0.84      4.98 o 
  -6  -2   2        1.38        9.37      3.01 o 
  -5  -2   2      238.57      256.12      4.89 o 
  -4  -2   2      427.01      412.16      4.61 o 
  -3  -2   2     2753.33     2750.22     18.63 o 
  -2  -2   2      834.60      853.46      6.35 o 
  -1  -2   2        3.78        5.40      1.17 o 
   0  -2   2       10.81        6.69      1.01 o 
   1  -2   2     3572.61     3509.40     33.32 o 
   2  -2   2       30.11       39.01      3.23 o 
   3  -2   2     3220.83     3177.82     33.52 o 
   4  -2   2      263.25      281.38      8.48 o 
   5  -2   2       34.58       35.68     12.33 o 
   6  -2   2      153.13      143.87     11.29 o 
   7  -2   2       28.21       31.18     11.21 o 
   8  -2   2      343.93      320.86     20.85 o 
  -9  -1   2       24.65       22.93     11.50 o 
  -8  -1   2       26.02       17.53      6.24 o 
  -7  -1   2       72.07       73.66     15.52 o 
  -6  -1   2      128.33      161.67     11.26 o 
  -5  -1   2       16.12       19.47      3.45 o 
  -4  -1   2     1291.72     1292.09     12.02 o 
  -3  -1   2       50.11       74.06      2.99 o 
  -2  -1   2      223.73      196.53      6.97 o 
  -1  -1   2       32.36       35.34      1.99 o 
   0  -1   2     2200.44     2235.76     15.12 o 
   1  -1   2     7997.45     8537.00     84.56 o 
   2  -1   2      445.69      480.69      8.82 o 
   3  -1   2      230.48      230.15      3.99 o 
   4  -1   2       50.38       44.92      0.62 o 
   5  -1   2      722.71      711.19     25.24 o 
   6  -1   2       24.35       15.59      7.99 o 
   7  -1   2      694.16      643.18     21.83 o 
   8  -1   2      126.86      104.84     14.81 o 
   9  -1   2       42.32       45.80     14.62 o 
  -9   0   2       21.45       16.11     11.94 o 
  -8   0   2        1.25       -0.65      4.23 o 
  -7   0   2      152.07      158.42      5.86 o 
  -6   0   2      732.56      738.01     11.86 o 
  -5   0   2      216.41      238.14      6.84 o 
  -4   0   2       93.39       94.76      6.58 o 
  -3   0   2      922.80      828.68      8.61 o 
  -2   0   2      255.56      222.88      5.13 o 
  -1   0   2      634.84      671.28      9.05 o 
   0   0   2     9916.25    10684.21    113.80 o 
   1   0   2       57.69       68.06      4.10 o 
   2   0   2      634.34      517.97      4.68 o 
   3   0   2        3.39        5.55      4.09 o 
   4   0   2      631.72      569.71     13.15 o 
   5   0   2     2582.29     2399.97     49.21 o 
   6   0   2      102.88       93.73     16.17 o 
   7   0   2       85.06       89.84     18.90 o 
   8   0   2       24.09       13.74     10.52 o 
   9   0   2        7.46       -7.31     11.69 o 
  -8   1   2        0.51        5.59      3.98 o 
  -7   1   2      158.45      142.32      5.89 o 
  -6   1   2        1.47       -0.87      2.92 o 
  -5   1   2      405.62      378.87      6.57 o 
  -4   1   2      854.57      812.26     11.99 o 
  -3   1   2      912.20      919.75     11.57 o 
  -2   1   2     3366.48     3385.18     35.93 o 
  -1   1   2      378.64      371.65     18.27 o 
   0   1   2        3.38        2.97      2.55 o 
   1   1   2     4929.54     5265.12     52.62 o 
   2   1   2      423.32      451.23      8.87 o 
   3   1   2      321.88      346.36      3.78 o 
   4   1   2     2144.18     2175.18     33.71 o 
   5   1   2       75.37       92.76     12.47 o 
   6   1   2      321.40      318.72     12.76 o 
   7   1   2        0.22       10.82      7.89 o 
   8   1   2       54.89       58.46     11.98 o 
   9   1   2      219.03      211.83     18.32 o 
  -8   2   2       20.44       25.46      7.45 o 
  -7   2   2        0.15       -3.62      6.40 o 
  -6   2   2      679.05      712.77     21.34 o 
  -5   2   2      204.35      224.83     10.53 o 
  -4   2   2      126.96      147.03     15.74 o 
  -3   2   2      326.25      320.86     12.67 o 
  -2   2   2      856.69      806.98     20.75 o 
  -1   2   2     2824.99     2663.51     28.01 o 
   0   2   2     2042.88     2101.70     20.87 o 
   1   2   2     2140.75     2079.27     19.77 o 
   2   2   2     3344.84     3487.22     42.43 o 
   3   2   2      144.33      128.23      5.46 o 
   4   2   2      268.20      237.55      7.02 o 
   5   2   2     1159.82     1093.97     12.59 o 
   6   2   2      125.72      119.36      9.06 o 
   7   2   2      113.91      108.54     10.62 o 
   8   2   2      169.34      208.13     14.23 o 
   9   2   2       21.20       19.39     11.40 o 
  -8   3   2       38.64       58.02     11.13 o 
  -7   3   2      134.69      152.61     11.73 o 
  -6   3   2      212.63      230.44     39.75 o 
  -5   3   2       30.22       24.39      7.60 o 
  -4   3   2        6.69        6.76      4.75 o 
  -3   3   2       18.21       13.28      5.05 o 
  -2   3   2     5011.63     4896.72     52.33 o 
  -1   3   2      602.05      593.79      9.62 o 
   0   3   2       53.19       63.24      3.64 o 
   1   3   2      494.72      470.21     12.23 o 
   2   3   2       26.98       33.27      3.28 o 
   3   3   2     2402.55     2531.99     35.17 o 
   4   3   2      621.34      559.48      7.82 o 
   5   3   2      586.12      568.93     10.68 o 
   6   3   2      237.33      218.62     16.61 o 
   7   3   2        2.03       -7.21     11.79 o 
   8   3   2       75.50       91.10     11.30 o 
   9   3   2       32.23       37.32     11.79 o 
  -7   4   2      114.93      129.50     26.11 o 
  -6   4   2        3.73       -9.20     10.08 o 
  -5   4   2      107.01      149.07      9.65 o 
  -4   4   2      704.95      671.99     18.03 o 
  -3   4   2      228.19      245.91      9.22 o 
  -2   4   2      696.34      633.32      9.98 o 
  -1   4   2      193.30      233.96      8.96 o 
   0   4   2      568.95      600.41     10.72 o 
   1   4   2      164.15      158.94      9.50 o 
   2   4   2     3085.29     3018.25     30.67 o 
   3   4   2     1199.21     1194.33     24.41 o 
   4   4   2      261.13      300.79      6.00 o 
   5   4   2       27.43       32.31      2.66 o 
   6   4   2        0.44       -0.66      2.36 o 
   7   4   2      330.26      296.05     11.29 o 
   8   4   2       25.21       21.38      6.06 o 
   9   4   2       20.27       28.69      8.96 o 
  -7   5   2       16.95        9.32     14.91 o 
  -6   5   2       75.25       94.01     12.51 o 
  -5   5   2      778.33      763.54     24.90 o 
  -4   5   2      302.11      292.24     31.37 o 
  -3   5   2      403.98      435.83     12.47 o 
  -2   5   2       26.76       26.07      5.72 o 
  -1   5   2      380.09      376.57      7.50 o 
   0   5   2     1065.90      991.99     15.70 o 
   1   5   2      445.80      470.92     12.28 o 
   2   5   2     2551.89     2642.03     51.89 o 
   3   5   2       21.52       24.74      3.23 o 
   4   5   2       32.44       38.75      4.38 o 
   5   5   2       38.19       49.35      3.85 o 
   6   5   2      600.67      567.12     13.98 o 
   7   5   2      141.24      127.02      4.86 o 
   8   5   2       54.77       66.49     11.49 o 
   9   5   2        3.36       -0.05      6.08 o 
  -6   6   2       15.61        9.15      8.23 o 
  -5   6   2      409.28      429.78     14.05 o 
  -4   6   2      188.09      201.98      9.82 o 
  -3   6   2      111.43       88.85     13.84 o 
  -2   6   2      141.45      137.25     12.33 o 
  -1   6   2      923.80      909.80     15.05 o 
   0   6   2      613.80      568.15     27.62 o 
   1   6   2     1675.47     1617.42     28.55 o 
   2   6   2        6.37        9.18      5.75 o 
   3   6   2      276.50      280.60     14.32 o 
   4   6   2      198.34      177.14      6.43 o 
   5   6   2        0.77        3.20      2.71 o 
   6   6   2      693.98      726.77     12.63 o 
   7   6   2       32.35       19.19      3.83 o 
   8   6   2       11.87       15.14      3.62 o 
   9   6   2        1.14       -1.35      5.10 o 
  -5   7   2       11.39       14.66      7.95 o 
  -4   7   2      621.81      612.04     16.81 o 
  -3   7   2      243.60      255.90     11.54 o 
  -2   7   2        2.58       13.86      5.06 o 
  -1   7   2      707.97      729.67     14.16 o 
   0   7   2      189.14      203.82     14.37 o 
   1   7   2      301.20      260.43      7.52 o 
   2   7   2      422.05      457.08      7.40 o 
   3   7   2      683.12      687.05     12.19 o 
   4   7   2      551.76      540.19     11.40 o 
   5   7   2      224.91      232.11     14.71 o 
   6   7   2        0.37        1.64      3.12 o 
   7   7   2       61.64       66.87      4.84 o 
   8   7   2       35.20       17.72      5.05 o 
   9   7   2        1.60        5.76      3.87 o 
  -4   8   2       65.80       58.60     11.01 o 
  -3   8   2      104.50      133.13     10.90 o 
  -2   8   2      302.33      282.56      9.53 o 
  -1   8   2        2.60       -3.72      4.27 o 
   0   8   2      931.74      922.22     28.45 o 
   1   8   2       20.15       17.03      3.70 o 
   2   8   2        2.75        3.43      2.95 o 
   3   8   2      779.37      779.80     13.57 o 
   4   8   2       78.13       84.49      4.94 o 
   5   8   2      143.93      144.78      6.14 o 
   6   8   2      113.11      119.76      5.03 o 
   7   8   2       19.76       18.10      4.28 o 
   8   8   2       71.96       29.72      9.74 o 
  -3   9   2       27.11       34.93      7.78 o 
  -2   9   2      300.32      256.27     21.53 o 
  -1   9   2      101.54      101.33      6.98 o 
   0   9   2      101.84       98.69      7.26 o 
   1   9   2       33.18       37.58      5.55 o 
   2   9   2       90.09       93.82      9.69 o 
   3   9   2       15.92       19.29     14.08 o 
   4   9   2      588.36      617.62     13.41 o 
   5   9   2       34.37       26.22      6.17 o 
   6   9   2        6.04        4.93      4.05 o 
   7   9   2       34.64       30.37      5.94 o 
  -2  10   2        0.72        7.69     10.82 o 
  -1  10   2       42.11       30.87     11.50 o 
   0  10   2       54.33       73.35      6.10 o 
   1  10   2        1.84        3.18      4.53 o 
   2  10   2      177.04      184.77      7.65 o 
   3  10   2      191.18      191.84      9.84 o 
   4  10   2       54.41       58.63      5.20 o 
   5  10   2       31.64       21.88      4.42 o 
   0  11   2        0.03        1.10      4.58 o 
   1  11   2      169.39      169.07      7.05 o 
   2  11   2        8.69        4.03      3.79 o 
   3  11   2       52.44       33.59     18.12 o 
   4  11   2        0.22        7.02     18.32 o 
  -3 -11   3       27.94       39.07     13.84 o 
  -2 -11   3       78.27       61.09     14.62 o 
  -1 -11   3       10.77        5.55     10.72 o 
  -5 -10   3        0.96        2.83      9.94 o 
  -4 -10   3        1.57      -11.50     11.50 o 
  -3 -10   3      140.68      121.60     15.20 o 
  -2 -10   3       17.40       14.62     10.82 o 
  -1 -10   3       77.42       87.99     13.25 o 
   0 -10   3       14.86       16.56     10.33 o 
   1 -10   3       31.53       33.03     18.32 o 
   2 -10   3      195.24      223.07     25.77 o 
  -7  -9   3        7.11       12.76     10.72 o 
  -6  -9   3       33.13       24.16     11.21 o 
  -5  -9   3       57.85       75.32     12.47 o 
  -4  -9   3        4.01       -1.56      8.28 o 
  -3  -9   3       23.05       27.18     10.23 o 
  -2  -9   3      443.71      433.59     28.84 o 
  -1  -9   3      292.78      293.58     15.59 o 
   0  -9   3        7.32        3.27      2.67 o 
   1  -9   3      138.38      144.61     11.84 o 
   2  -9   3       71.76       76.17     18.81 o 
   3  -9   3       47.52       43.49      7.50 o 
  -7  -8   3        0.57      -17.34     17.34 o 
  -6  -8   3       18.67       10.43      9.06 o 
  -5  -8   3        4.19       18.90      9.35 o 
  -4  -8   3      186.61      180.84     13.35 o 
  -3  -8   3        9.53       19.88      8.87 o 
  -2  -8   3      272.43      268.93     13.64 o 
  -1  -8   3      198.46      223.03     12.47 o 
   0  -8   3      106.17      110.69     17.68 o 
   1  -8   3      320.60      301.57      9.61 o 
   2  -8   3      142.87      161.47      6.93 o 
   3  -8   3      159.58      158.23     14.08 o 
   4  -8   3       17.81        9.65      5.38 o 
  -8  -7   3        2.19       41.31     17.05 o 
  -7  -7   3        0.28       11.89      8.38 o 
  -6  -7   3       25.89       30.89      9.35 o 
  -5  -7   3      149.75      120.92     11.40 o 
  -4  -7   3      265.27      252.46     12.96 o 
  -3  -7   3       85.15       82.43      9.55 o 
  -2  -7   3       85.33       86.13      9.06 o 
  -1  -7   3        1.07        0.19      5.36 o 
   0  -7   3     1054.32     1024.97     13.59 o 
   1  -7   3      308.06      305.00      8.60 o 
   2  -7   3      499.90      516.47     24.75 o 
   3  -7   3       97.89       99.43      6.10 o 
   4  -7   3       10.56       13.20      4.74 o 
   5  -7   3       65.70       76.85     25.04 o 
  -8  -6   3        9.89        5.12      5.25 o 
  -7  -6   3       29.88       44.32      5.12 o 
  -6  -6   3        3.66        6.41      3.60 o 
  -5  -6   3      461.64      424.27      9.02 o 
  -4  -6   3       24.47       27.96      7.50 o 
  -3  -6   3      161.81      190.68     10.04 o 
  -2  -6   3      111.26      131.05      8.57 o 
  -1  -6   3      306.83      333.92     11.30 o 
   0  -6   3      640.70      661.43      8.76 o 
   1  -6   3      176.27      175.34      5.46 o 
   2  -6   3     1414.88     1452.53     48.13 o 
   3  -6   3      170.55      149.43     14.46 o 
   4  -6   3      110.89       88.17     10.38 o 
   5  -6   3       23.07       17.79      4.32 o 
   6  -6   3      115.71      117.70     14.71 o 
  -8  -5   3       29.53       20.95     12.18 o 
  -7  -5   3      184.74      195.34     13.31 o 
  -6  -5   3       60.79       73.91      8.90 o 
  -5  -5   3       90.65       91.89     10.96 o 
  -4  -5   3       94.45       90.18      2.59 o 
  -3  -5   3      208.92      201.05     13.50 o 
  -2  -5   3        1.21        1.56      4.58 o 
  -1  -5   3     2912.21     2763.31     43.07 o 
   0  -5   3      304.53      300.88     15.10 o 
   1  -5   3      522.73      511.68      8.52 o 
   2  -5   3      143.12      160.94      4.89 o 
   3  -5   3       13.19        4.28      3.28 o 
   4  -5   3     1132.57     1104.41     18.65 o 
   5  -5   3       55.33       67.00     17.00 o 
   6  -5   3      163.02      112.25     14.03 o 
   7  -5   3        0.52       31.37     13.06 o 
  -9  -4   3        2.62       10.29      6.65 o 
  -8  -4   3       66.46       73.14     12.37 o 
  -7  -4   3       19.74       12.69      4.60 o 
  -6  -4   3      191.94      181.11      5.06 o 
  -5  -4   3       85.64       80.74      7.36 o 
  -4  -4   3      308.75      320.03     12.16 o 
  -3  -4   3     1368.96     1332.38     13.90 o 
  -2  -4   3      170.66      170.78      6.48 o 
  -1  -4   3     1556.13     1536.01     16.98 o 
   0  -4   3      620.39      596.28      5.59 o 
   1  -4   3      290.68      292.21      4.89 o 
   2  -4   3       24.54       22.66      2.78 o 
   3  -4   3     1818.16     1823.88     19.55 o 
   4  -4   3     1571.05     1535.63     30.01 o 
   5  -4   3        4.09        7.24      4.63 o 
   6  -4   3        1.79        2.21      2.29 o 
   7  -4   3       31.72       33.32     12.47 o 
  -9  -3   3        0.43        1.16      5.77 o 
  -8  -3   3        7.36        3.23      4.00 o 
  -7  -3   3      211.36      230.32      8.50 o 
  -6  -3   3       50.20       56.43      3.90 o 
  -5  -3   3        0.38       -1.54      2.05 o 
  -4  -3   3      647.63      645.41      8.44 o 
  -3  -3   3      238.91      252.57      3.87 o 
  -2  -3   3     1378.98     1356.26      8.75 o 
  -1  -3   3      497.87      492.57      6.24 o 
   0  -3   3     2459.94     2458.76     16.87 o 
   1  -3   3     4152.64     4109.79     39.82 o 
   2  -3   3        1.92       -0.52      1.77 o 
   3  -3   3     1174.46     1140.98     12.09 o 
   4  -3   3      464.99      438.78     18.32 o 
   5  -3   3        3.00        1.69      2.47 o 
   6  -3   3      241.10      260.16     14.62 o 
   7  -3   3      210.41      199.06     16.37 o 
   8  -3   3       53.22       57.88     15.10 o 
  -9  -2   3       32.93       31.81     13.10 o 
  -8  -2   3       94.50       97.75     12.98 o 
  -7  -2   3      150.35      140.86      6.53 o 
  -6  -2   3       80.72       97.34      6.04 o 
  -5  -2   3       21.67       35.58      6.29 o 
  -4  -2   3      403.28      428.02      9.72 o 
  -3  -2   3     1361.66     1327.59     13.11 o 
  -2  -2   3      351.23      339.21      7.40 o 
  -1  -2   3      164.79      163.55      2.41 o 
   0  -2   3      997.43      997.72      7.94 o 
   1  -2   3     1928.65     1984.04     12.85 o 
   2  -2   3     3003.06     3016.75     28.36 o 
   3  -2   3       73.15       56.34     12.86 o 
   4  -2   3     1148.13     1092.02     11.87 o 
   5  -2   3      554.90      518.85     24.36 o 
   6  -2   3      182.89      205.59     13.35 o 
   7  -2   3       34.93       34.69     11.11 o 
   8  -2   3       31.51       36.54     13.45 o 
  -8  -1   3       27.56       25.70      7.58 o 
  -7  -1   3        3.82       -1.53      3.49 o 
  -6  -1   3        0.44        3.83      4.03 o 
  -5  -1   3      476.74      483.48      9.90 o 
  -4  -1   3      295.40      317.08     10.36 o 
  -3  -1   3     2329.64     2270.34     19.53 o 
  -2  -1   3       81.09       83.80      2.57 o 
  -1  -1   3       78.19       85.81      3.19 o 
   0  -1   3     1453.43     1479.87     10.47 o 
   1  -1   3     3279.07     3360.30     36.68 o 
   2  -1   3     1875.47     1949.71     14.10 o 
   3  -1   3       11.30       17.68      2.19 o 
   4  -1   3      375.87      363.73     10.91 o 
   5  -1   3      246.29      239.30     11.50 o 
   6  -1   3      558.90      552.27     17.93 o 
   7  -1   3       70.26       57.20     11.69 o 
   8  -1   3        1.59        2.53      9.94 o 
   9  -1   3       19.59       25.82     14.03 o 
  -8   0   3        2.76        0.05      5.47 o 
  -7   0   3       10.91       10.30      5.15 o 
  -6   0   3      591.77      570.23      9.30 o 
  -5   0   3      369.65      368.20      6.77 o 
  -4   0   3      544.12      542.20      8.64 o 
  -3   0   3      411.78      438.74      8.45 o 
  -2   0   3       22.95       36.34      4.59 o 
  -1   0   3       98.86       92.53      3.69 o 
   0   0   3     1468.00     1407.81     33.91 o 
   1   0   3     7579.25     7859.49     84.02 o 
   2   0   3       23.05       29.61      7.75 o 
   3   0   3       68.47       81.07      6.04 o 
   4   0   3     1010.23     1030.10     19.20 o 
   5   0   3      213.79      215.63     10.72 o 
   6   0   3      395.26      348.53     22.41 o 
   7   0   3       89.55       62.07     18.61 o 
   8   0   3        3.61        1.85     15.78 o 
   9   0   3        0.22       11.01     20.56 o 
  -8   1   3       14.70       10.94      6.28 o 
  -7   1   3       25.58       25.20      7.64 o 
  -6   1   3      521.91      511.85      9.89 o 
  -5   1   3       39.54       49.68      5.81 o 
  -4   1   3       93.46       99.00      5.72 o 
  -3   1   3      162.27      177.67     14.13 o 
  -2   1   3     1735.97     1695.95     18.12 o 
  -1   1   3     4275.38     4208.02     44.47 o 
   0   1   3     3141.56     3213.99     61.14 o 
   1   1   3       13.39       21.68      3.00 o 
   2   1   3       24.31       41.18      6.19 o 
   3   1   3      555.54      564.16     11.21 o 
   4   1   3       50.00       45.02     10.04 o 
   5   1   3      843.73      843.41     18.51 o 
   6   1   3       58.27       44.72     14.32 o 
   7   1   3       17.17       17.64      8.77 o 
   8   1   3       40.53       56.42     11.98 o 
   9   1   3       51.61       48.62     14.03 o 
  -8   2   3       53.80       32.47      5.92 o 
  -7   2   3       55.14       51.14      5.63 o 
  -6   2   3        0.94        0.30      3.58 o 
  -5   2   3      676.92      655.24     16.04 o 
  -4   2   3       45.36       44.11      5.48 o 
  -3   2   3      112.49      121.05     20.02 o 
  -2   2   3     3245.96     3253.77     34.48 o 
  -1   2   3      150.30      151.78      4.96 o 
   0   2   3      478.30      457.78     11.50 o 
   1   2   3     3278.70     3452.44     34.00 o 
   2   2   3     3069.65     2908.23     28.66 o 
   3   2   3     2398.15     2451.22     41.12 o 
   4   2   3      973.44      953.36     17.78 o 
   5   2   3      131.74      128.67      8.05 o 
   6   2   3        1.87        6.14      6.43 o 
   7   2   3        3.99       -3.99      7.41 o 
   8   2   3        0.53        7.41      9.16 o 
   9   2   3      170.47      191.76     17.34 o 
  -7   3   3       65.25       64.27     12.25 o 
  -6   3   3      260.84      277.65     42.04 o 
  -5   3   3      359.26      332.21     13.43 o 
  -4   3   3      245.72      219.07     16.56 o 
  -3   3   3      735.33      740.15     13.90 o 
  -2   3   3      106.61      127.81      7.41 o 
  -1   3   3     2728.04     2704.18     28.59 o 
   0   3   3        4.30        5.65      3.03 o 
   1   3   3       19.01       25.71      3.89 o 
   2   3   3     4039.49     4151.43     46.06 o 
   3   3   3      247.03      295.69     15.78 o 
   4   3   3      872.89      956.05     22.22 o 
   5   3   3      162.40      161.47      3.54 o 
   6   3   3      316.86      294.92     16.49 o 
   7   3   3       56.16       45.13      7.54 o 
   8   3   3       16.20       19.09      9.16 o 
   9   3   3       36.34       30.27      8.30 o 
  -7   4   3       14.20        5.65      5.33 o 
  -6   4   3       57.32       86.16     27.67 o 
  -5   4   3      127.14      143.19     11.23 o 
  -4   4   3        3.65        2.87      5.10 o 
  -3   4   3     1073.42     1048.04     30.40 o 
  -2   4   3     2025.51     2024.38     24.11 o 
  -1   4   3     1247.20     1225.56     16.27 o 
   0   4   3      312.64      279.86     10.04 o 
   1   4   3      220.38      242.12      5.61 o 
   2   4   3      550.54      556.07      9.01 o 
   3   4   3     3200.06     3326.21     34.21 o 
   4   4   3      184.45      195.07     11.89 o 
   5   4   3      164.39      182.79      4.59 o 
   6   4   3      537.35      517.03      8.01 o 
   7   4   3       22.59       16.93      4.50 o 
   8   4   3       63.44       70.88     11.79 o 
   9   4   3       91.00       48.55     10.08 o 
  -6   5   3       12.24        7.18      7.68 o 
  -5   5   3        5.92        3.32      8.53 o 
  -4   5   3     1018.36      988.26     32.25 o 
  -3   5   3       35.23       33.40      6.09 o 
  -2   5   3      547.32      552.89     13.16 o 
  -1   5   3      730.37      723.96     13.05 o 
   0   5   3       22.84       21.63      4.55 o 
   1   5   3     1061.81     1041.98     12.68 o 
   2   5   3     1545.08     1592.15     18.89 o 
   3   5   3      717.85      708.47      9.47 o 
   4   5   3      127.77      155.51     11.50 o 
   5   5   3      472.69      497.19     13.59 o 
   6   5   3      258.59      264.79      8.01 o 
   7   5   3      203.45      193.45     11.49 o 
   8   5   3       25.66       24.33      6.49 o 
   9   5   3       64.12       45.63     12.62 o 
  -6   6   3      104.57       99.12     11.74 o 
  -5   6   3      124.61      119.30     10.64 o 
  -4   6   3      454.63      471.39     16.22 o 
  -3   6   3       29.22       24.59      7.76 o 
  -2   6   3        2.94        2.53      7.65 o 
  -1   6   3      110.83      110.34      7.86 o 
   0   6   3     2804.17     2723.40     33.51 o 
   1   6   3      104.87       89.46      6.97 o 
   2   6   3     1243.12     1215.84     42.29 o 
   3   6   3      111.55      108.42     13.49 o 
   4   6   3       10.61        7.22      3.90 o 
   5   6   3      433.95      445.38     10.72 o 
   6   6   3       74.72       73.01      7.13 o 
   7   6   3      448.36      447.51      8.92 o 
   8   6   3        4.38        1.99      3.81 o 
   9   6   3        0.41        0.32      5.22 o 
  -5   7   3      130.23      105.86     33.23 o 
  -4   7   3        0.45       -0.56      5.96 o 
  -3   7   3       33.77       45.24      7.36 o 
  -2   7   3      150.58      157.79     20.41 o 
  -1   7   3      357.21      371.41     15.59 o 
   0   7   3     1093.46     1054.53     17.32 o 
   1   7   3        0.36        1.65      8.77 o 
   2   7   3      253.99      239.81      6.48 o 
   3   7   3       26.10       37.01      4.97 o 
   4   7   3      708.99      708.05     16.47 o 
   5   7   3       81.24       84.68     12.76 o 
   6   7   3      206.53      227.98      7.13 o 
   7   7   3      116.48      126.14      5.80 o 
   8   7   3        3.88       -3.26      3.48 o 
   9   7   3       14.09       38.90     27.04 o 
  -4   8   3       44.68       63.99     12.72 o 
  -3   8   3      188.63      223.24     13.20 o 
  -2   8   3       71.47       87.69      7.63 o 
  -1   8   3      477.07      476.70     11.21 o 
   0   8   3        6.82        5.47      7.32 o 
   1   8   3       62.89       65.45      6.15 o 
   2   8   3      186.92      198.63      6.24 o 
   3   8   3      156.84      160.50      5.72 o 
   4   8   3     1016.57      970.85     24.99 o 
   5   8   3       28.17       27.25      4.77 o 
   6   8   3       24.60       15.06      4.33 o 
   7   8   3        1.91        0.92      3.64 o 
   8   8   3       19.41       20.68      5.44 o 
  -3   9   3      163.94      151.06     10.70 o 
  -2   9   3       15.13       22.29     10.13 o 
  -1   9   3       30.35       37.48      7.72 o 
   0   9   3      227.33      210.54      9.84 o 
   1   9   3      237.51      237.06     11.84 o 
   2   9   3       50.03       52.15      6.22 o 
   3   9   3      100.77      111.85      6.59 o 
   4   9   3      139.81      137.82      9.84 o 
   5   9   3      259.70      264.07     19.73 o 
   6   9   3       12.00        4.01      3.66 o 
   7   9   3        4.71        9.71      7.71 o 
   8   9   3       64.89       65.97     21.97 o 
  -2  10   3      199.94      215.98     24.26 o 
  -1  10   3        0.53        4.80      5.68 o 
   0  10   3       75.35       42.43     12.47 o 
   1  10   3      148.34      148.74     10.08 o 
   2  10   3       21.50       30.11      7.79 o 
   3  10   3       57.04       51.79     14.23 o 
   4  10   3       82.55       88.20      8.47 o 
   5  10   3       58.30       61.24      6.05 o 
   6  10   3       92.47       60.67     28.84 o 
   0  11   3       10.04       11.37     10.62 o 
   1  11   3        1.38       -1.58      5.27 o 
   2  11   3      267.94      285.76     24.65 o 
   3  11   3        0.11        1.02      3.69 o 
   4  11   3       58.43       73.23     10.96 o 
  -5 -10   4        4.81        9.06     19.10 o 
  -4 -10   4      143.46      143.82     16.76 o 
  -3 -10   4       33.90       46.48     12.96 o 
  -2 -10   4      122.77      162.72     15.69 o 
  -1 -10   4       25.74       29.13     11.40 o 
   0 -10   4       14.92       13.74     10.23 o 
   1 -10   4       12.98       19.68     10.43 o 
  -6  -9   4        0.08       19.29     11.40 o 
  -5  -9   4       28.57       29.04     11.50 o 
  -4  -9   4       73.63       61.97     12.37 o 
  -3  -9   4        1.16       -2.63      8.96 o 
  -2  -9   4      552.62      562.31     21.24 o 
  -1  -9   4        8.26       18.90      9.65 o 
   0  -9   4       22.78       26.31      9.55 o 
   1  -9   4        5.37        0.51      5.52 o 
   2  -9   4       60.78       41.68     11.06 o 
   3  -9   4       80.28       69.58     19.83 o 
  -7  -8   4       15.61       56.81     12.18 o 
  -6  -8   4       14.32       17.05     10.23 o 
  -5  -8   4      138.98      124.43     13.45 o 
  -4  -8   4       45.19       43.55     10.62 o 
  -3  -8   4      205.83      257.72     23.87 o 
  -2  -8   4      132.03      168.76     12.37 o 
  -1  -8   4        6.42        2.34      7.21 o 
   0  -8   4      205.68      197.13      7.28 o 
   1  -8   4       28.33       17.30      9.40 o 
   2  -8   4      278.87      309.23      8.49 o 
   3  -8   4       13.66       12.36      6.23 o 
   4  -8   4        3.57       -2.05      5.23 o 
  -7  -7   4        4.98       31.57     10.33 o 
  -6  -7   4       13.01       17.05      9.06 o 
  -5  -7   4      321.97      360.32     15.98 o 
  -4  -7   4       72.47       64.02     10.33 o 
  -3  -7   4       86.38       86.04     10.13 o 
  -2  -7   4      164.01      183.67     11.30 o 
  -1  -7   4      190.18      236.97     18.71 o 
   0  -7   4     1465.52     1431.01     12.83 o 
   1  -7   4      290.77      282.42     18.07 o 
   2  -7   4        4.91        5.61      7.84 o 
   3  -7   4      124.38      139.75      6.59 o 
   4  -7   4       31.64       32.99      6.88 o 
   5  -7   4        0.14       -2.00      4.52 o 
  -7  -6   4       20.23        9.35      8.57 o 
  -6  -6   4       61.68       62.15      7.64 o 
  -5  -6   4        3.26        3.26      1.65 o 
  -4  -6   4      834.59      830.57     19.93 o 
  -3  -6   4      187.80      225.57     11.59 o 
  -2  -6   4        1.87        1.75      9.55 o 
  -1  -6   4      579.98      585.40     15.20 o 
   0  -6   4        9.64       11.42      2.15 o 
   1  -6   4       51.82       57.12      4.04 o 
   2  -6   4        8.82       12.93      4.28 o 
   3  -6   4      372.43      370.85      9.81 o 
   4  -6   4      157.76      156.69     10.62 o 
   5  -6   4      114.65      117.29     18.66 o 
   6  -6   4        0.95        2.34      9.55 o 
  -8  -5   4        6.45       11.56      6.83 o 
  -7  -5   4       11.67       15.37      6.31 o 
  -6  -5   4       99.57      110.84     10.14 o 
  -5  -5   4      269.38      254.25      7.55 o 
  -4  -5   4      188.27      179.62      3.72 o 
  -3  -5   4      411.44      389.55      9.09 o 
  -2  -5   4      410.67      425.09      9.26 o 
  -1  -5   4        4.58        1.36      4.68 o 
   0  -5   4     2361.66     2323.05     18.93 o 
   1  -5   4       39.44       48.88      4.77 o 
   2  -5   4      558.71      524.47      8.13 o 
   3  -5   4      358.01      374.25      9.69 o 
   4  -5   4      129.91      136.29     14.13 o 
   5  -5   4      177.63      176.39     20.56 o 
   6  -5   4       60.22       53.01     20.07 o 
   7  -5   4       47.06       25.43     12.96 o 
  -8  -4   4        3.68        9.46      5.36 o 
  -7  -4   4      158.12      183.38      6.12 o 
  -6  -4   4        0.03        1.21      2.74 o 
  -5  -4   4       24.00       23.22      3.25 o 
  -4  -4   4        3.16        5.76      2.37 o 
  -3  -4   4      204.36      202.22      4.77 o 
  -2  -4   4     2058.88     2043.53     16.14 o 
  -1  -4   4      163.38      145.42      3.59 o 
   0  -4   4      302.17      297.46      3.21 o 
   1  -4   4        7.75        5.30      1.73 o 
   2  -4   4      202.99      213.39     13.35 o 
   3  -4   4       40.34       51.08      9.06 o 
   4  -4   4      228.46      242.66     14.18 o 
   5  -4   4      142.15      133.76      3.85 o 
   6  -4   4       50.38       17.25     16.56 o 
   7  -4   4       50.75       54.37     13.54 o 
  -8  -3   4       46.13       39.04      6.08 o 
  -7  -3   4       81.87       85.13     16.83 o 
  -6  -3   4       43.08       46.74      4.66 o 
  -5  -3   4       56.82       68.93      4.07 o 
  -4  -3   4       55.05       65.05      4.04 o 
  -3  -3   4     2215.57     2263.29     17.30 o 
  -2  -3   4       13.13       12.90      1.87 o 
  -1  -3   4       38.59       31.19      1.57 o 
   0  -3   4      378.51      392.24      6.21 o 
   1  -3   4      225.54      230.56      4.67 o 
   2  -3   4     1200.19     1155.73     16.17 o 
   3  -3   4      760.52      776.86      9.12 o 
   4  -3   4        8.85       10.03      3.13 o 
   5  -3   4        0.06        0.30      1.86 o 
   6  -3   4       65.89       65.96     18.81 o 
   7  -3   4        6.73        6.72     10.23 o 
   8  -3   4      124.22      166.62     18.32 o 
  -8  -2   4       15.77        9.17      6.57 o 
  -7  -2   4       55.66       56.84      5.18 o 
  -6  -2   4      165.70      187.31      6.51 o 
  -5  -2   4       84.18       88.38      8.13 o 
  -4  -2   4      503.28      509.20      6.66 o 
  -3  -2   4      487.24      477.39      5.41 o 
  -2  -2   4      528.44      523.62      5.39 o 
  -1  -2   4        3.76        3.40      1.57 o 
   0  -2   4        6.16       13.18      1.78 o 
   1  -2   4      918.19      780.47      7.39 o 
   2  -2   4      133.73      125.12      4.21 o 
   3  -2   4     1211.68     1219.77     39.17 o 
   4  -2   4        6.00        6.22      1.26 o 
   5  -2   4      258.29      261.03     20.46 o 
   6  -2   4        3.04       13.45     14.71 o 
   7  -2   4       15.94        9.55      9.94 o 
   8  -2   4      197.98      237.36     19.39 o 
  -8  -1   4        4.15       -1.40      6.11 o 
  -7  -1   4       71.51       69.20      6.55 o 
  -6  -1   4      232.89      256.72      8.77 o 
  -5  -1   4      223.35      244.77      9.64 o 
  -4  -1   4      493.97      489.29     13.84 o 
  -3  -1   4     2573.42     2562.28     22.01 o 
  -2  -1   4     1855.66     1807.93     14.91 o 
  -1  -1   4      685.92      719.89      6.71 o 
   0  -1   4     1347.68     1353.94      9.38 o 
   1  -1   4     1052.12      986.83      7.04 o 
   2  -1   4       14.78       22.22      2.24 o 
   3  -1   4        4.77        5.73      3.73 o 
   4  -1   4      405.43      403.88     12.28 o 
   5  -1   4     1071.34     1057.48     22.80 o 
   6  -1   4        9.03        6.14     12.86 o 
   7  -1   4      173.14      207.74     25.04 o 
   8  -1   4        2.62        5.94     17.64 o 
  -8   0   4        1.87       -0.43      6.60 o 
  -7   0   4        0.91        2.18      4.34 o 
  -6   0   4       21.76       23.58      5.49 o 
  -5   0   4      547.68      563.07      8.85 o 
  -4   0   4       64.70       71.75      4.53 o 
  -3   0   4     1186.63     1172.44     13.48 o 
  -2   0   4     1275.95     1285.05     11.66 o 
  -1   0   4       21.49       20.66      2.43 o 
   0   0   4     1672.24     1657.75     14.16 o 
   1   0   4     1242.10     1301.39     11.31 o 
   2   0   4     2349.96     2373.98     21.93 o 
   3   0   4      101.41      143.91      5.26 o 
   4   0   4       80.73       88.55      5.09 o 
   5   0   4     1104.47     1112.63     23.48 o 
   6   0   4      131.38       87.50     17.34 o 
   7   0   4       77.42       67.72     11.89 o 
   8   0   4      262.44      258.40     18.42 o 
   9   0   4       20.97       21.34     13.74 o 
  -8   1   4        3.40       -2.50      5.18 o 
  -7   1   4       85.38       96.44      7.83 o 
  -6   1   4      380.01      363.66      8.69 o 
  -5   1   4      659.08      642.85     13.31 o 
  -4   1   4       49.01       66.23      7.82 o 
  -3   1   4        4.57       -0.98      3.30 o 
  -2   1   4      466.43      514.95      8.44 o 
  -1   1   4     6730.10     6992.16     88.33 o 
   0   1   4     1027.06     1044.40     11.98 o 
   1   1   4     2758.56     2632.77     28.01 o 
   2   1   4     1497.02     1449.26     17.14 o 
   3   1   4       61.06       57.68      5.75 o 
   4   1   4       44.92       41.79     13.11 o 
   5   1   4      305.46      313.56      8.47 o 
   6   1   4     1051.30     1057.89     17.22 o 
   7   1   4       32.02       36.64      9.94 o 
   8   1   4       35.22       47.74     12.47 o 
   9   1   4       68.17       69.18     10.64 o 
  -8   2   4       48.50       37.48      7.42 o 
  -7   2   4       63.94       88.24      9.94 o 
  -6   2   4      549.23      568.60     12.73 o 
  -5   2   4        7.81       21.89     13.20 o 
  -4   2   4       98.08      105.61      9.35 o 
  -3   2   4      196.85      177.54      6.99 o 
  -2   2   4      519.01      467.80     13.01 o 
  -1   2   4     3841.78     3753.60     41.99 o 
   0   2   4      133.14      126.74      8.38 o 
   1   2   4     2554.17     2736.78     29.76 o 
   2   2   4      496.85      497.61      8.85 o 
   3   2   4      814.47      801.91     15.30 o 
   4   2   4      706.77      734.97     15.10 o 
   5   2   4     1871.11     1894.51     45.99 o 
   6   2   4       51.79       53.41      7.58 o 
   7   2   4       38.52       71.09     24.60 o 
   8   2   4       76.57       70.34     10.77 o 
   9   2   4        0.71       -1.24      7.98 o 
  -7   3   4       17.07       24.10      6.54 o 
  -6   3   4        5.79       17.42      7.47 o 
  -5   3   4        2.55        6.84      7.34 o 
  -4   3   4      881.56      876.14     20.56 o 
  -3   3   4        4.50        7.85      8.15 o 
  -2   3   4     3266.81     3197.34     36.17 o 
  -1   3   4      431.36      423.81      9.56 o 
   0   3   4       26.87       28.60      3.96 o 
   1   3   4     1269.53     1352.18     15.40 o 
   2   3   4      217.57      200.91      7.60 o 
   3   3   4     4009.06     4001.95     89.40 o 
   4   3   4        0.58        4.68      4.87 o 
   5   3   4      404.02      377.07      8.48 o 
   6   3   4       14.06       16.75      2.57 o 
   7   3   4      158.02      161.09     10.32 o 
   8   3   4      126.53      116.56      9.29 o 
   9   3   4       59.65       51.05      9.33 o 
  -7   4   4       48.74       42.55      7.12 o 
  -6   4   4       10.38       22.72      8.51 o 
  -5   4   4      112.23      125.56     23.58 o 
  -4   4   4     1168.57     1146.65     22.46 o 
  -3   4   4       54.57       78.93      7.06 o 
  -2   4   4     1001.14      997.04     15.19 o 
  -1   4   4      703.45      678.01     14.13 o 
   0   4   4      844.33      814.23     16.33 o 
   1   4   4      228.72      221.45     11.79 o 
   2   4   4     2308.47     2283.95     24.63 o 
   3   4   4     2858.98     3026.69     41.07 o 
   4   4   4      108.48      115.46      7.31 o 
   5   4   4        1.44        1.56      5.07 o 
   6   4   4       11.44        7.65      2.45 o 
   7   4   4      766.66      714.36     27.91 o 
   8   4   4       19.74       25.10      6.85 o 
   9   4   4       40.24       35.01     13.06 o 
  -6   5   4        4.19        2.78      7.58 o 
  -5   5   4      177.59      167.29     12.42 o 
  -4   5   4       21.46       20.67      8.36 o 
  -3   5   4      190.20      185.28     17.15 o 
  -2   5   4       60.72       63.13      6.56 o 
  -1   5   4     2159.16     2108.78     29.09 o 
   0   5   4     2952.57     2857.27     32.48 o 
   1   5   4       73.07       63.95      4.72 o 
   2   5   4      566.07      524.65     19.97 o 
   3   5   4      181.55      187.52      7.09 o 
   4   5   4      402.26      395.97      8.06 o 
   5   5   4      298.25      300.59     17.25 o 
   6   5   4      201.58      213.83     15.95 o 
   7   5   4      192.07      201.64      5.53 o 
   8   5   4       94.05       79.19     14.81 o 
   9   5   4       10.40        4.25      6.48 o 
  -6   6   4        0.53       -5.68     14.71 o 
  -5   6   4       48.30       43.35      9.33 o 
  -4   6   4      400.11      370.93     13.46 o 
  -3   6   4      377.54      360.99     22.95 o 
  -2   6   4        3.52        3.88      6.06 o 
  -1   6   4      254.71      264.56     13.40 o 
   0   6   4      926.22      915.42     24.94 o 
   1   6   4     2002.20     1922.34     88.91 o 
   2   6   4       10.75       11.18      5.99 o 
   3   6   4      582.02      552.77      9.74 o 
   4   6   4      491.50      469.27     14.66 o 
   5   6   4      372.70      388.19     12.18 o 
   6   6   4      234.21      237.65     10.08 o 
   7   6   4       91.80      109.28      5.94 o 
   8   6   4       31.38       15.65      5.30 o 
   9   6   4       16.10       13.76      6.92 o 
  -5   7   4        0.19        2.93      7.82 o 
  -4   7   4      364.15      359.39     29.96 o 
  -3   7   4       53.09       50.81      8.03 o 
  -2   7   4        3.12       -4.94      5.43 o 
  -1   7   4       74.10       74.71      8.20 o 
   0   7   4      194.78      186.25      8.87 o 
   1   7   4     2183.01     2054.87     28.28 o 
   2   7   4       21.98       15.77      4.41 o 
   3   7   4       35.86       29.74     13.40 o 
   4   7   4      156.57      166.88     12.76 o 
   5   7   4      266.15      300.40     11.21 o 
   6   7   4       14.88       16.89      7.26 o 
   7   7   4       32.30       35.54      4.78 o 
   8   7   4       12.65       10.55      4.40 o 
  -4   8   4       10.45       11.52      8.13 o 
  -3   8   4        0.37        5.10      6.72 o 
  -2   8   4      305.66      321.67     18.15 o 
  -1   8   4        9.32        7.75      6.65 o 
   0   8   4      818.10      779.82     14.22 o 
   1   8   4        4.99        1.56      3.96 o 
   2   8   4      120.99      119.61      6.42 o 
   3   8   4      717.58      700.07     16.37 o 
   4   8   4       49.89       37.16      7.50 o 
   5   8   4      249.45      248.07     10.82 o 
   6   8   4       39.57       45.47     12.96 o 
   7   8   4        5.27        4.90      3.74 o 
   8   8   4       26.55       52.91     18.81 o 
  -3   9   4       56.21       50.17     13.98 o 
  -2   9   4      441.99      454.19     14.04 o 
  -1   9   4      123.16      150.55      8.94 o 
   0   9   4       39.14       40.82      7.58 o 
   1   9   4       23.94       20.53      9.45 o 
   2   9   4       49.78       50.94     10.18 o 
   3   9   4      241.21      223.88      7.66 o 
   4   9   4      203.41      223.06      7.37 o 
   5   9   4        7.34        9.35     10.33 o 
   6   9   4        0.49        0.05      9.06 o 
   7   9   4        7.26        2.77      4.65 o 
  -2  10   4        1.85       -2.61      6.70 o 
  -1  10   4       38.25       29.39      8.82 o 
   0  10   4        0.33        4.93      5.51 o 
   1  10   4       69.61       47.41     10.68 o 
   2  10   4      355.76      359.09     10.25 o 
   3  10   4      112.33      100.53     27.04 o 
   4  10   4        1.05        1.41      4.53 o 
   5  10   4       51.47       48.62      7.70 o 
   6  10   4        0.54        0.97      5.94 o 
   7  10   4        0.37       -5.85     11.79 o 
   0  11   4       20.38       18.84      8.20 o 
   1  11   4      195.24      172.22     10.60 o 
   2  11   4       10.42        8.35      5.58 o 
   3  11   4       69.81       90.90      7.79 o 
   4  11   4       23.47       15.44      6.19 o 
   5  11   4        0.39        8.38      7.02 o 
  -4 -10   5       82.27      124.04     16.17 o 
  -3 -10   5       54.17       41.51     13.35 o 
  -2 -10   5        1.70      -10.82     10.82 o 
  -1 -10   5       77.82       69.57     13.74 o 
   0 -10   5        0.43        4.58      9.45 o 
  -5  -9   5        5.61        8.87     10.82 o 
  -4  -9   5       50.72       56.61     13.06 o 
  -3  -9   5      102.17      113.51     13.93 o 
  -2  -9   5       74.28       76.78     12.28 o 
  -1  -9   5       91.44      100.55     12.67 o 
   0  -9   5        7.60        3.22      8.09 o 
   1  -9   5       34.51       21.73      9.45 o 
   2  -9   5       12.36       10.61      5.33 o 
  -6  -8   5        3.15       -0.19      8.38 o 
  -5  -8   5        0.11        3.41      9.06 o 
  -4  -8   5      176.07      182.21     15.20 o 
  -3  -8   5        0.46        6.82     14.71 o 
  -2  -8   5        9.48        6.33      8.28 o 
  -1  -8   5      152.86      185.81     20.75 o 
   0  -8   5       33.20       29.72      9.05 o 
   1  -8   5       98.99       91.54      4.41 o 
   2  -8   5       84.58       97.74      5.31 o 
   3  -8   5       88.97       90.06      6.61 o 
   4  -8   5        8.80        6.48      5.08 o 
  -7  -7   5        0.47       10.72     17.44 o 
  -6  -7   5      100.27       72.10     20.56 o 
  -5  -7   5       31.67       25.43     16.86 o 
  -4  -7   5      141.50      165.06     12.96 o 
  -3  -7   5       39.66       53.10      9.94 o 
  -2  -7   5       22.29       10.62      7.79 o 
  -1  -7   5        0.93       -5.36      6.82 o 
   0  -7   5      327.46      313.75     10.36 o 
   1  -7   5      108.09      115.41     10.71 o 
   2  -7   5      187.47      193.67      5.28 o 
   3  -7   5       41.30       35.03      5.47 o 
   4  -7   5        8.90        8.15      5.12 o 
   5  -7   5       47.78       36.05     11.11 o 
  -7  -6   5       64.53       85.15     27.92 o 
  -6  -6   5       40.32       56.63     11.79 o 
  -5  -6   5       35.25       29.66     12.62 o 
  -4  -6   5        1.83        1.95      4.89 o 
  -3  -6   5      147.00      133.08      9.44 o 
  -2  -6   5       72.02       84.96      8.96 o 
  -1  -6   5      276.59      286.85     11.98 o 
   0  -6   5       69.16       74.64      6.29 o 
   1  -6   5       23.42       22.17      2.90 o 
   2  -6   5      185.14      192.41      6.42 o 
   3  -6   5       32.63       37.95      4.49 o 
   4  -6   5      186.47      202.46      8.71 o 
   5  -6   5       43.82       22.99      9.74 o 
   6  -6   5       53.40       48.23     12.37 o 
  -8  -5   5        4.45        1.41      4.90 o 
  -7  -5   5       54.65       37.97      7.57 o 
  -6  -5   5       64.04       67.54     11.99 o 
  -5  -5   5        3.14        4.29      1.78 o 
  -4  -5   5       13.07       16.51      2.46 o 
  -3  -5   5      160.54      163.22      7.37 o 
  -2  -5   5       28.58       24.63      6.23 o 
  -1  -5   5      754.12      743.65      7.45 o 
   0  -5   5       20.95       20.13      2.03 o 
   1  -5   5      397.79      402.83      5.28 o 
   2  -5   5        1.94       -2.30      2.30 o 
   3  -5   5       14.05       13.51      3.51 o 
   4  -5   5      476.98      487.33     12.57 o 
   5  -5   5        8.32        6.85      3.70 o 
   6  -5   5       45.75       40.83     11.50 o 
  -8  -4   5        8.61        6.35      5.16 o 
  -7  -4   5       99.67       97.48      5.62 o 
  -6  -4   5      242.71      277.37     10.69 o 
  -5  -4   5        0.96        2.47      3.03 o 
  -4  -4   5      127.00      124.77      6.37 o 
  -3  -4   5      154.25      154.00      5.71 o 
  -2  -4   5        4.65        8.28      1.93 o 
  -1  -4   5      325.13      328.39      7.00 o 
   0  -4   5     1082.48     1093.51      8.72 o 
   1  -4   5      779.81      775.78      9.02 o 
   2  -4   5       16.71       19.97      4.27 o 
   3  -4   5       96.54      110.69      4.95 o 
   4  -4   5      111.49      116.09      4.35 o 
   5  -4   5      320.71      318.81      9.65 o 
   6  -4   5        1.24        3.41      8.77 o 
   7  -4   5       17.19       -7.02     18.32 o 
  -8  -3   5       17.36        7.06      4.95 o 
  -7  -3   5      361.62      376.17     14.48 o 
  -6  -3   5       57.10       68.76     15.36 o 
  -5  -3   5        0.74        3.95      3.94 o 
  -4  -3   5      142.21      142.46      9.10 o 
  -3  -3   5       74.71       79.49      4.18 o 
  -2  -3   5      787.75      736.22      7.61 o 
  -1  -3   5      206.61      217.91      5.27 o 
   0  -3   5      878.86      860.99      9.93 o 
   1  -3   5      999.77      995.08     10.59 o 
   2  -3   5       89.21      106.73      8.62 o 
   3  -3   5      421.56      433.76     11.16 o 
   4  -3   5      864.44      910.43     10.52 o 
   5  -3   5       70.54       16.93     26.84 o 
   6  -3   5       40.65       37.61     10.43 o 
   7  -3   5       77.32       79.31     13.93 o 
  -8  -2   5        5.66       12.88      5.32 o 
  -7  -2   5       39.58       31.93      5.73 o 
  -6  -2   5        0.67        3.94      3.52 o 
  -5  -2   5      436.24      428.14      8.37 o 
  -4  -2   5      165.28      176.99      6.95 o 
  -3  -2   5     1404.96     1367.17     15.24 o 
  -2  -2   5     1119.05     1102.97      8.84 o 
  -1  -2   5      160.22      166.33      3.51 o 
   0  -2   5      214.41      269.12      3.69 o 
   1  -2   5        1.86        4.97      2.13 o 
   2  -2   5     3580.29     3627.70     29.42 o 
   3  -2   5        5.08        2.72      1.93 o 
   4  -2   5      825.75      846.05     21.39 o 
   5  -2   5       36.95       75.51      9.45 o 
   6  -2   5        2.62       14.81      9.16 o 
   7  -2   5      111.35      118.78     14.32 o 
   8  -2   5       96.41       68.30     25.53 o 
  -8  -1   5       47.92       37.16      6.32 o 
  -7  -1   5        1.74       -0.80      4.31 o 
  -6  -1   5       33.48       37.17      5.48 o 
  -5  -1   5     1027.04     1011.80     12.68 o 
  -4  -1   5       35.64       59.68      5.13 o 
  -3  -1   5     1350.66     1370.96     20.10 o 
  -2  -1   5        5.28       -0.03      2.26 o 
  -1  -1   5      417.38      392.24      9.54 o 
   0  -1   5      200.06      178.91      3.49 o 
   1  -1   5     3562.18     3673.85     34.24 o 
   2  -1   5     1550.03     1474.07     33.57 o 
   3  -1   5       15.35       16.11      3.36 o 
   4  -1   5       85.00       71.27      5.70 o 
   5  -1   5        0.96        7.73      5.90 o 
   6  -1   5      731.45      675.82     20.95 o 
   7  -1   5       12.20       16.47     10.91 o 
   8  -1   5       66.49       59.14     14.32 o 
  -8   0   5       65.18       84.63     23.12 o 
  -7   0   5       33.81       41.01      5.71 o 
  -6   0   5      354.68      335.27      8.59 o 
  -5   0   5      347.65      351.10      7.89 o 
  -4   0   5      250.49      258.84      6.94 o 
  -3   0   5      376.00      416.37      7.40 o 
  -2   0   5      522.11      514.03     11.95 o 
  -1   0   5     2250.63     2148.89     19.27 o 
   0   0   5       83.93       86.57      4.77 o 
   1   0   5     3159.55     3120.08     25.22 o 
   2   0   5      891.82     1034.63      9.85 o 
   3   0   5      303.61      292.91      5.95 o 
   4   0   5      523.07      570.88     15.73 o 
   5   0   5      468.50      466.88     12.60 o 
   6   0   5      591.78      582.97     13.46 o 
   7   0   5       68.87       95.26     20.71 o 
   8   0   5        3.96       11.89      8.04 o 
  -7   1   5       58.71       70.77     14.64 o 
  -6   1   5      298.80      331.92     10.35 o 
  -5   1   5      142.39      147.41      6.27 o 
  -4   1   5      280.26      263.61     11.06 o 
  -3   1   5        1.11        2.72      4.81 o 
  -2   1   5     1686.75     1720.55     20.22 o 
  -1   1   5     4149.13     4433.26     49.94 o 
   0   1   5      627.00      593.30     10.26 o 
   1   1   5       52.00       42.62      8.33 o 
   2   1   5     1017.28     1018.37     12.43 o 
   3   1   5     1753.37     1789.14     28.84 o 
   4   1   5        2.76        0.14      4.82 o 
   5   1   5      775.47      714.15     12.94 o 
   6   1   5        0.99       -3.41      5.09 o 
   7   1   5       66.62       63.75      9.83 o 
   8   1   5       16.09        8.09      8.85 o 
   9   1   5       67.60       71.17     18.55 o 
  -7   2   5       31.73       30.57      6.45 o 
  -6   2   5       12.49        6.75      5.34 o 
  -5   2   5     1751.24     1730.60     32.12 o 
  -4   2   5      623.11      625.31     15.74 o 
  -3   2   5      132.18      150.10      7.13 o 
  -2   2   5      597.56      591.88     25.19 o 
  -1   2   5        2.11       14.15      4.06 o 
   0   2   5     2197.33     2269.64     24.80 o 
   1   2   5      158.61      179.31     15.54 o 
   2   2   5      878.79      860.55     11.26 o 
   3   2   5     2023.50     1996.34     28.50 o 
   4   2   5      837.93      904.60     25.53 o 
   5   2   5      101.23       98.02      8.67 o 
   6   2   5      208.47      208.22     18.46 o 
   7   2   5      134.21      162.44     11.94 o 
   8   2   5       14.46        9.74      7.10 o 
   9   2   5       96.53      136.11     30.06 o 
  -7   3   5      110.31      114.18     12.67 o 
  -6   3   5        9.70        3.20      7.10 o 
  -5   3   5      449.23      461.36     18.12 o 
  -4   3   5      253.28      265.36     12.33 o 
  -3   3   5      359.72      386.63     28.55 o 
  -2   3   5       35.61       39.96      5.68 o 
  -1   3   5     3019.38     2955.97     58.02 o 
   0   3   5     1113.43     1155.81     23.19 o 
   1   3   5      887.47     1029.62     13.29 o 
   2   3   5      555.78      520.87     13.30 o 
   3   3   5      100.48      113.34      8.92 o 
   4   3   5     1302.67     1405.33     25.43 o 
   5   3   5       36.35       43.65     12.96 o 
   6   3   5      347.28      349.57      7.59 o 
   7   3   5      196.50      184.65     12.13 o 
   8   3   5       13.18       17.06     10.72 o 
   9   3   5       26.24       23.25      8.82 o 
  -6   4   5        5.46      -11.30     14.16 o 
  -5   4   5        9.38       19.11      7.75 o 
  -4   4   5       38.83       41.70      7.61 o 
  -3   4   5     3672.65     3575.27     46.40 o 
  -2   4   5       32.14       36.59      7.51 o 
  -1   4   5      108.56      107.61      8.06 o 
   0   4   5        5.15        1.92      3.79 o 
   1   4   5       46.09       45.51      4.71 o 
   2   4   5      509.09      570.92     15.64 o 
   3   4   5     2057.83     2063.05     59.05 o 
   4   4   5      268.57      249.47      7.70 o 
   5   4   5        0.85       -3.41      6.04 o 
   6   4   5      178.52      188.66      4.64 o 
   7   4   5        1.57       -0.66      2.39 o 
   8   4   5      205.01      225.33     29.67 o 
   9   4   5        5.46        9.39      9.25 o 
  -6   5   5       27.66       16.65      9.60 o 
  -5   5   5        1.90       -7.52      9.25 o 
  -4   5   5      533.06      520.67     17.26 o 
  -3   5   5      356.24      368.90     11.67 o 
  -2   5   5       46.03       45.27      6.70 o 
  -1   5   5      134.16      117.80     23.77 o 
   0   5   5       56.08       83.20      6.20 o 
   1   5   5     1588.66     1562.76     20.01 o 
   2   5   5      181.97      185.98     18.71 o 
   3   5   5      143.94      147.37      7.44 o 
   4   5   5        0.03       -0.01      4.53 o 
   5   5   5       57.90       84.19      8.57 o 
   6   5   5       99.06      108.62     25.58 o 
   7   5   5      304.97      321.22     17.17 o 
   8   5   5       87.46       81.19     26.11 o 
   9   5   5        2.23        9.99     12.50 o 
  -5   6   5       40.22       32.96     11.53 o 
  -4   6   5      157.82      132.04     13.21 o 
  -3   6   5      226.12      224.89     12.80 o 
  -2   6   5        2.64        6.89      5.68 o 
  -1   6   5      792.51      785.94     44.67 o 
   0   6   5      770.00      739.75     13.83 o 
   1   6   5       77.91       80.32      6.27 o 
   2   6   5      516.14      518.11     10.61 o 
   3   6   5       18.40       13.70      4.55 o 
   4   6   5        6.79        1.89      3.93 o 
   5   6   5      379.52      401.93     20.95 o 
   6   6   5       41.59       52.09      5.48 o 
   7   6   5      194.21      179.03      8.03 o 
   8   6   5        0.23        8.55      6.29 o 
   9   6   5        0.31        0.28      7.48 o 
  -4   7   5       34.13       28.99     10.89 o 
  -3   7   5      196.87      181.37     24.80 o 
  -2   7   5      187.26      176.30      9.85 o 
  -1   7   5       11.17        1.62      4.99 o 
   0   7   5      387.87      362.33     10.29 o 
   1   7   5        3.57       10.87      4.99 o 
   2   7   5        2.41        2.07      5.01 o 
   3   7   5       87.11       97.67     16.08 o 
   4   7   5      546.26      578.06     26.80 o 
   5   7   5      116.39      129.10      9.74 o 
   6   7   5      122.28      125.50     10.43 o 
   7   7   5        0.73       -0.74      3.36 o 
   8   7   5       10.99        5.14      7.06 o 
  -4   8   5        6.99       -3.03      9.78 o 
  -3   8   5      193.23      234.12     27.92 o 
  -2   8   5       97.35      128.15     30.11 o 
  -1   8   5      213.46      231.47     12.22 o 
   0   8   5      172.27      187.23     10.58 o 
   1   8   5       40.61       44.50      7.58 o 
   2   8   5       53.66       68.41     13.45 o 
   3   8   5       15.95       24.27      5.32 o 
   4   8   5      303.56      283.21      8.85 o 
   5   8   5      114.22      109.42      9.84 o 
   6   8   5       21.97        4.87     11.59 o 
   7   8   5       17.70       11.45      5.58 o 
   8   8   5       45.20       21.44      8.16 o 
  -2   9   5      107.15       76.32     15.74 o 
  -1   9   5      149.01      146.45     28.40 o 
   0   9   5      162.59      161.94      9.05 o 
   1   9   5      102.97      114.45     11.01 o 
   2   9   5       47.81       47.95      6.35 o 
   3   9   5        5.78        7.88      6.27 o 
   4   9   5       69.97       76.48      6.43 o 
   5   9   5      480.52      466.62     15.88 o 
   6   9   5       31.72       34.88      8.57 o 
   7   9   5        0.15       -2.53      7.31 o 
  -1  10   5       21.03       16.56      7.46 o 
   0  10   5        3.99        0.34      5.34 o 
   1  10   5        4.68        7.38      5.61 o 
   2  10   5      154.09      152.49     20.90 o 
   3  10   5       63.07       83.58      8.28 o 
   4  10   5      138.26      130.66      9.57 o 
   5  10   5       10.93       11.30      7.31 o 
   6  10   5        1.29       10.13      7.79 o 
   1  11   5        2.13       -6.41      6.41 o 
   2  11   5      269.83      267.28     25.58 o 
   3  11   5        0.05        4.97     10.23 o 
   4  11   5       29.47       17.49      7.21 o 
  -4  -9   6       19.53        5.94     10.82 o 
  -3  -9   6       14.96       27.57     11.79 o 
  -2  -9   6       58.01       55.73     12.76 o 
  -1  -9   6       35.22       49.11     19.58 o 
   0  -9   6       44.68       46.57     11.21 o 
   1  -9   6        4.97       -2.24      7.99 o 
  -6  -8   6        0.87      -11.59     11.59 o 
  -5  -8   6       26.49       31.57     11.98 o 
  -4  -8   6        2.37       21.92     11.21 o 
  -3  -8   6       31.59       32.45     18.51 o 
  -2  -8   6       11.78       10.13      9.06 o 
  -1  -8   6       73.46       77.85     19.10 o 
   0  -8   6       70.49       94.42     10.91 o 
   1  -8   6        0.94        0.74      3.48 o 
   2  -8   6       77.89       88.19     11.37 o 
   3  -8   6        5.26       -1.75      4.68 o 
  -6  -7   6        0.76       -3.61      9.55 o 
  -5  -7   6       43.56       47.74     10.46 o 
  -4  -7   6      149.52      173.34     14.32 o 
  -3  -7   6      156.80      154.05     13.64 o 
  -2  -7   6       26.45       23.09      8.96 o 
  -1  -7   6        4.03       -0.58      6.43 o 
   0  -7   6       66.14       58.19      6.11 o 
   1  -7   6      301.38      300.96     10.29 o 
   2  -7   6        1.30       -2.42      2.84 o 
   3  -7   6      111.02      115.31      7.89 o 
   4  -7   6       56.66       52.30      5.09 o 
  -7  -6   6        4.73       -3.41     16.08 o 
  -6  -6   6       14.09       18.01      7.34 o 
  -5  -6   6        0.85        5.24     13.01 o 
  -4  -6   6      300.62      301.05     11.06 o 
  -3  -6   6       16.03       25.70     10.50 o 
  -2  -6   6       34.61       39.86      6.23 o 
  -1  -6   6       63.56       57.68      8.67 o 
   0  -6   6      109.19      107.77      3.22 o 
   1  -6   6      243.76      255.23      5.34 o 
   2  -6   6       59.98       66.13      3.79 o 
   3  -6   6       40.87       40.08      4.42 o 
   4  -6   6       24.55       21.84      5.49 o 
   5  -6   6       60.62       38.84      7.44 o 
  -7  -5   6       45.96       23.80      5.73 o 
  -6  -5   6       85.22       94.31      4.75 o 
  -5  -5   6       80.91       81.46      4.67 o 
  -4  -5   6        1.70        0.20      1.36 o 
  -3  -5   6        0.36        0.06      1.39 o 
  -2  -5   6      433.71      441.63      7.73 o 
  -1  -5   6        7.71       11.91      3.23 o 
   0  -5   6      935.61      933.29     15.06 o 
   1  -5   6       14.56       10.14      2.49 o 
   2  -5   6        3.35        6.87      2.62 o 
   3  -5   6      143.32      144.69      6.18 o 
   4  -5   6      139.93      140.16      5.52 o 
   5  -5   6      199.66      194.61      6.85 o 
   6  -5   6        9.69        3.02      9.16 o 
  -7  -4   6      103.80      120.01     15.37 o 
  -6  -4   6        0.00        1.22      3.66 o 
  -5  -4   6       80.07       80.52      5.45 o 
  -4  -4   6       66.50       73.82      8.78 o 
  -3  -4   6      279.20      276.77      5.82 o 
  -2  -4   6      982.61      945.05     10.42 o 
  -1  -4   6      199.00      215.26      6.63 o 
   0  -4   6      137.02      143.19      5.26 o 
   1  -4   6       69.17       69.04      3.25 o 
   2  -4   6      165.80      178.73      5.49 o 
   3  -4   6        4.37        4.20      3.12 o 
   4  -4   6      754.81      732.54     11.26 o 
   5  -4   6       33.58       36.62      2.98 o 
   6  -4   6       15.29        7.47      6.51 o 
   7  -4   6        6.83       15.60      8.16 o 
  -7  -3   6       32.53       25.59      5.77 o 
  -6  -3   6      166.42      160.72     14.73 o 
  -5  -3   6       98.56      116.93     14.77 o 
  -4  -3   6        0.72        0.56      2.31 o 
  -3  -3   6      780.24      755.67      8.94 o 
  -2  -3   6       43.93       51.29      3.53 o 
  -1  -3   6      246.52      227.74      4.49 o 
   0  -3   6        4.84        3.58      2.47 o 
   1  -3   6      754.44      761.42      8.85 o 
   2  -3   6     1057.11     1069.69     10.05 o 
   3  -3   6      230.34      231.52      7.71 o 
   4  -3   6       78.14       88.54      8.72 o 
   5  -3   6       55.06       39.54      6.51 o 
   6  -3   6      147.50      157.99     17.68 o 
   7  -3   6        6.65        1.79      6.74 o 
  -8  -2   6       35.41       32.35     11.59 o 
  -7  -2   6        5.89        7.54      5.23 o 
  -6  -2   6      236.17      220.53     16.04 o 
  -5  -2   6      232.78      240.61      7.19 o 
  -4  -2   6       36.74       51.41      9.52 o 
  -3  -2   6      133.30      130.22     11.61 o 
  -2  -2   6     1539.93     1519.91     15.80 o 
  -1  -2   6      481.68      462.38     13.59 o 
   0  -2   6        1.72        3.63      2.65 o 
   1  -2   6      973.11      928.62      9.82 o 
   2  -2   6       27.09       13.49      6.08 o 
   3  -2   6      584.73      581.63      6.87 o 
   4  -2   6       86.11       98.43      6.67 o 
   5  -2   6      454.06      459.99     41.22 o 
   6  -2   6      385.02      396.27     12.16 o 
   7  -2   6        5.64       -2.26      6.68 o 
   8  -2   6       42.54       31.78      9.78 o 
  -7  -1   6        1.01        5.75      4.76 o 
  -6  -1   6       30.80       27.05      4.97 o 
  -5  -1   6       24.67       23.27      4.31 o 
  -4  -1   6      643.78      647.50     12.13 o 
  -3  -1   6      223.64      229.28      8.38 o 
  -2  -1   6     1101.62     1040.13     12.61 o 
  -1  -1   6      438.05      441.05      6.04 o 
   0  -1   6      278.86      280.54     13.75 o 
   1  -1   6      250.74      225.03      4.19 o 
   2  -1   6     1426.97     1368.26     14.78 o 
   3  -1   6      800.11      769.71     10.72 o 
   4  -1   6       31.86       37.53      5.19 o 
   5  -1   6      277.90      285.72     14.18 o 
   6  -1   6       14.83       15.25      7.78 o 
   7  -1   6      203.38      182.42     11.12 o 
   8  -1   6        4.98        4.01      7.84 o 
  -7   0   6        1.77        0.73     10.51 o 
  -6   0   6        1.73       11.80      4.73 o 
  -5   0   6      491.20      506.62     12.21 o 
  -4   0   6      562.20      534.19     11.98 o 
  -3   0   6       70.64       57.92      4.84 o 
  -2   0   6       60.56       52.49      4.24 o 
  -1   0   6        1.37        3.10      2.83 o 
   0   0   6     1889.74     1891.12     17.55 o 
   1   0   6      202.65      223.51      6.00 o 
   2   0   6     2027.98     2024.63     17.42 o 
   3   0   6      104.75       96.67      3.26 o 
   4   0   6       79.66       71.27     10.57 o 
   5   0   6      259.87      249.30      8.94 o 
   6   0   6      449.61      484.57     12.90 o 
   7   0   6      210.48      200.96     11.59 o 
   8   0   6        0.35       10.35     11.59 o 
  -7   1   6      339.70      373.92     19.19 o 
  -6   1   6        0.70        6.70      4.97 o 
  -5   1   6      209.93      256.44      9.82 o 
  -4   1   6       24.91       27.57      4.57 o 
  -3   1   6       11.15       17.39      3.89 o 
  -2   1   6       50.74       62.40      9.74 o 
  -1   1   6     2231.50     2284.96     25.90 o 
   0   1   6     1553.41     1480.17     17.35 o 
   1   1   6      738.16      750.64     13.88 o 
   2   1   6      161.75      147.74     12.28 o 
   3   1   6        1.91        1.58      2.20 o 
   4   1   6      943.98      907.60     38.63 o 
   5   1   6        0.23        1.13      5.43 o 
   6   1   6      747.47      732.75     15.37 o 
   7   1   6        5.97        1.11     10.04 o 
   8   1   6        7.59        7.93      7.51 o 
  -7   2   6      289.37      278.47     13.18 o 
  -6   2   6       71.33      107.43     11.79 o 
  -5   2   6       15.00        5.40      5.95 o 
  -4   2   6      146.58      161.45      8.61 o 
  -3   2   6      266.56      268.05      9.45 o 
  -2   2   6        4.70        1.57      4.17 o 
  -1   2   6     1659.79     1571.89     19.98 o 
   0   2   6       86.75       91.04     12.57 o 
   1   2   6      120.80      164.67      9.75 o 
   2   2   6        1.16       -1.12      3.27 o 
   3   2   6     1165.84     1206.56     18.09 o 
   4   2   6     1139.19     1117.80     31.67 o 
   5   2   6      398.02      411.72      9.84 o 
   6   2   6      134.14      141.80      9.50 o 
   7   2   6        1.49        8.03     10.77 o 
   8   2   6      106.60      121.88     11.79 o 
   9   2   6        0.91        1.00      7.40 o 
  -6   3   6       18.98       28.03      6.61 o 
  -5   3   6       33.01       30.20     13.29 o 
  -4   3   6      165.55      155.23      9.58 o 
  -3   3   6      129.01      113.07      9.75 o 
  -2   3   6      673.12      638.98     22.51 o 
  -1   3   6       17.31       23.34      6.47 o 
   0   3   6      566.24      543.04     12.49 o 
   1   3   6      511.07      530.83     21.05 o 
   2   3   6        7.87       12.76      4.26 o 
   3   3   6     2100.13     2068.39     29.43 o 
   4   3   6       17.91       17.64      7.02 o 
   5   3   6       95.32       93.73     16.08 o 
   6   3   6        5.92       13.28      8.55 o 
   7   3   6      105.81      113.43     10.72 o 
   8   3   6      234.60      228.25     14.73 o 
   9   3   6       32.12       22.99     11.30 o 
  -6   4   6        0.56        9.27     10.87 o 
  -5   4   6       17.44       12.69     16.61 o 
  -4   4   6      300.83      291.58     42.68 o 
  -3   4   6        6.28        4.59     11.45 o 
  -2   4   6      111.33      116.65      9.16 o 
  -1   4   6      873.37      865.62     17.00 o 
   0   4   6      784.36      741.97     13.25 o 
   1   4   6      591.20      546.76     10.94 o 
   2   4   6      560.07      572.63     21.97 o 
   3   4   6       81.33       95.32      7.34 o 
   4   4   6      610.34      574.90     18.56 o 
   5   4   6      111.55      118.29     16.86 o 
   6   4   6        0.52       -0.68      6.82 o 
   7   4   6      315.33      282.71     13.08 o 
   8   4   6       39.12       36.31     10.21 o 
   9   4   6       12.05       12.43      8.37 o 
  -5   5   6        6.50        8.70      8.16 o 
  -4   5   6       18.12       20.54     11.74 o 
  -3   5   6      180.17      212.30     17.88 o 
  -2   5   6        1.03        4.15      6.84 o 
  -1   5   6      392.01      407.05     20.80 o 
   0   5   6      573.87      567.72     20.41 o 
   1   5   6       35.83       41.95      5.75 o 
   2   5   6      480.97      462.83     10.57 o 
   3   5   6      424.17      418.72     29.52 o 
   4   5   6      485.44      522.21     11.22 o 
   5   5   6      259.50      256.26     12.57 o 
   6   5   6       94.82      125.30     11.01 o 
   7   5   6       22.68       24.48      4.73 o 
   8   5   6       45.67       39.08     10.07 o 
   9   5   6        9.76        0.93      6.85 o 
  -5   6   6       47.31       33.03     12.27 o 
  -4   6   6      310.60      282.39     13.95 o 
  -3   6   6      194.59      206.25     13.69 o 
  -2   6   6       22.10       20.12      7.41 o 
  -1   6   6       56.45       60.30     15.74 o 
   0   6   6       79.82       75.44      7.16 o 
   1   6   6     2419.48     2377.98     34.37 o 
   2   6   6      160.66      159.58     11.79 o 
   3   6   6      146.16      151.09      9.24 o 
   4   6   6      135.34      143.34     12.57 o 
   5   6   6        2.16        6.24      7.02 o 
   6   6   6      231.24      222.25     12.96 o 
   7   6   6       46.34       58.39     10.91 o 
   8   6   6       84.73      112.82     28.35 o 
  -4   7   6       62.48       79.73     13.63 o 
  -3   7   6       60.14       91.95     20.27 o 
  -2   7   6      129.97      164.93     12.28 o 
  -1   7   6       55.92       97.98     26.02 o 
   0   7   6      456.35      466.26     16.61 o 
   1   7   6      834.66      882.58     20.71 o 
   2   7   6       18.71       18.77      5.68 o 
   3   7   6       22.37       27.22      7.08 o 
   4   7   6        7.13        9.42      5.20 o 
   5   7   6      428.89      407.08     29.43 o 
   6   7   6       83.34      102.11     10.72 o 
   7   7   6       34.70       35.75      5.50 o 
   8   7   6       10.70        1.18     11.64 o 
  -3   8   6       46.82       54.20      9.98 o 
  -2   8   6      424.25      395.45     17.57 o 
  -1   8   6       57.60       76.10     19.10 o 
   0   8   6      258.45      287.16     19.15 o 
   1   8   6      244.53      203.49     11.07 o 
   2   8   6      293.17      272.11     11.99 o 
   3   8   6      461.41      446.49     11.70 o 
   4   8   6       32.72       35.03      6.30 o 
   5   8   6      270.39      292.32     27.92 o 
   6   8   6       19.93       17.05      8.77 o 
   7   8   6        0.78        5.26      8.38 o 
   8   8   6        6.17        4.29      8.87 o 
  -2   9   6      140.95      116.41     11.25 o 
  -1   9   6      255.74      240.29     12.16 o 
   0   9   6       53.61       51.50      9.87 o 
   1   9   6       94.75       86.80      7.99 o 
   2   9   6      263.95      289.11     10.42 o 
   3   9   6       62.17       63.10     13.40 o 
   4   9   6      312.93      310.55     10.69 o 
   5   9   6        1.74        8.80      7.31 o 
   6   9   6       21.53       24.65      9.16 o 
   7   9   6        7.87       -1.07      7.89 o 
   0  10   6        1.52       -2.36      7.46 o 
   1  10   6       55.92       45.38      8.87 o 
   2  10   6      234.82      211.06     12.09 o 
   3  10   6      167.40      181.76     21.19 o 
   4  10   6      104.72      103.76      8.41 o 
   5  10   6        7.86       19.64     17.54 o 
   6  10   6       17.84       63.92     18.12 o 
   3  11   6      131.96      116.53     12.57 o 
  -3  -9   7       47.55       50.57     13.74 o 
  -2  -9   7       32.62       33.62     12.28 o 
  -1  -9   7       22.28       22.02     19.00 o 
   0  -9   7        0.03        4.77      9.26 o 
  -5  -8   7        0.00        4.97     10.91 o 
  -4  -8   7       47.01       44.92     12.96 o 
  -3  -8   7        1.11       -9.26     17.44 o 
  -2  -8   7       55.79       56.42     11.79 o 
  -1  -8   7        1.03       17.34      9.74 o 
   0  -8   7       28.76       28.55     16.66 o 
   1  -8   7      119.09      126.96     11.69 o 
   2  -8   7        3.29        4.77      7.41 o 
  -6  -7   7       18.86       15.59     11.89 o 
  -5  -7   7       18.55       14.96      7.96 o 
  -4  -7   7       42.45       54.75     10.87 o 
  -3  -7   7       52.49       56.42     11.69 o 
  -2  -7   7        3.38      -15.20     15.49 o 
  -1  -7   7       13.10       18.03      9.06 o 
   0  -7   7      322.32      272.19     20.18 o 
   1  -7   7       26.52       22.55      3.78 o 
   2  -7   7       79.10       78.34     10.04 o 
   3  -7   7        2.37        5.47      4.45 o 
   4  -7   7        8.33       11.22     11.03 o 
  -6  -6   7        3.63       18.12     11.50 o 
  -5  -6   7       25.02       92.94     43.46 o 
  -4  -6   7       34.62       31.03     10.28 o 
  -3  -6   7      197.53      217.83     12.28 o 
  -2  -6   7       44.91       29.04      6.41 o 
  -1  -6   7       71.40       54.67      3.71 o 
   0  -6   7      227.82      225.36      6.16 o 
   1  -6   7       95.14      100.84      4.37 o 
   2  -6   7       90.68       99.91      6.97 o 
   3  -6   7        3.33       -1.52      4.11 o 
   4  -6   7       99.21       96.33     12.30 o 
   5  -6   7        0.57        4.73      7.35 o 
  -7  -5   7        5.35       -7.50     10.52 o 
  -6  -5   7       90.09      100.17     14.03 o 
  -5  -5   7       29.81       36.13      2.66 o 
  -4  -5   7       80.21       86.33      3.15 o 
  -3  -5   7      145.35      140.54      2.55 o 
  -2  -5   7       12.75       10.40      2.60 o 
  -1  -5   7      148.69      142.84      5.57 o 
   0  -5   7       92.07       98.84      6.75 o 
   1  -5   7      789.31      745.24      8.61 o 
   2  -5   7      271.55      261.58      5.56 o 
   3  -5   7       18.21       21.72      4.02 o 
   4  -5   7      123.66      136.19     14.08 o 
   5  -5   7       42.94       31.70      7.02 o 
  -7  -4   7        7.68        5.31      4.30 o 
  -6  -4   7      206.72      201.53     10.60 o 
  -5  -4   7        4.62        6.24      5.04 o 
  -4  -4   7        8.49        1.77      3.64 o 
  -3  -4   7        0.42        2.27      2.18 o 
  -2  -4   7      573.14      536.09      6.25 o 
  -1  -4   7      634.20      627.04     11.74 o 
   0  -4   7      317.30      311.28     13.63 o 
   1  -4   7      213.63      215.99      5.13 o 
   2  -4   7       46.86       49.74      3.53 o 
   3  -4   7      276.31      275.56     11.69 o 
   4  -4   7        3.86        3.26      2.89 o 
   5  -4   7      251.50      242.38     10.19 o 
   6  -4   7       31.39       30.71      7.92 o 
  -7  -3   7       36.27       43.30      5.77 o 
  -6  -3   7        6.99        5.54      3.91 o 
  -5  -3   7       21.91       16.52      3.66 o 
  -4  -3   7       86.51       85.65      4.81 o 
  -3  -3   7       16.92       12.26      4.03 o 
  -2  -3   7     1293.99     1283.64     14.60 o 
  -1  -3   7        6.73        5.53      2.56 o 
   0  -3   7      286.15      291.94      5.65 o 
   1  -3   7        9.17       14.09      2.87 o 
   2  -3   7      511.41      510.38      7.65 o 
   3  -3   7      893.28      818.18     12.95 o 
   4  -3   7       25.53       31.31      6.72 o 
   5  -3   7      128.01      121.28     13.20 o 
   6  -3   7        2.29        2.49      7.48 o 
   7  -3   7       33.27       23.76     11.35 o 
  -7  -2   7        5.72        4.62      5.51 o 
  -6  -2   7       26.55       14.97      7.54 o 
  -5  -2   7      152.67      153.52      5.96 o 
  -4  -2   7      334.55      327.52      6.78 o 
  -3  -2   7      348.34      306.47      7.59 o 
  -2  -2   7      121.85      128.51      6.59 o 
  -1  -2   7      342.68      360.58     10.79 o 
   0  -2   7      684.95      674.33      9.70 o 
   1  -2   7       25.60       21.59      4.40 o 
   2  -2   7     1665.16     1632.67     20.64 o 
   3  -2   7        1.24        1.21      3.34 o 
   4  -2   7      137.02      139.07      8.67 o 
   5  -2   7       76.21       63.79      7.12 o 
   6  -2   7       18.42       14.79      9.99 o 
   7  -2   7      103.93      106.77     14.08 o 
  -7  -1   7        0.25       -1.54      5.29 o 
  -6  -1   7        6.10       12.84      6.52 o 
  -5  -1   7      347.99      336.63      9.37 o 
  -4  -1   7        1.36        4.77      3.51 o 
  -3  -1   7      263.62      261.65      9.82 o 
  -2  -1   7      218.48      227.97      6.42 o 
  -1  -1   7      446.47      460.50     14.99 o 
   0  -1   7      907.08      889.35     15.08 o 
   1  -1   7      941.83      922.99      9.77 o 
   2  -1   7     1275.26     1239.67     14.66 o 
   3  -1   7      164.30      185.80      4.90 o 
   4  -1   7      142.65      143.66     13.54 o 
   5  -1   7        7.11        5.31      5.27 o 
   6  -1   7      204.03      244.24     12.66 o 
   7  -1   7       36.80       40.67     10.64 o 
   8  -1   7       35.62       59.66     10.49 o 
  -7   0   7        1.49       -2.33      5.28 o 
  -6   0   7       27.75       63.36     20.54 o 
  -5   0   7       17.55       21.09      7.20 o 
  -4   0   7      431.39      428.71      9.74 o 
  -3   0   7       48.26       45.96      6.49 o 
  -2   0   7      152.34      175.30     12.72 o 
  -1   0   7     1431.01     1371.46     16.65 o 
   0   0   7       22.65       27.83      3.36 o 
   1   0   7      726.03      719.56     10.41 o 
   2   0   7        0.90       -2.81      2.81 o 
   3   0   7      459.81      456.40      7.30 o 
   4   0   7      460.43      446.47      8.03 o 
   5   0   7      236.26      235.35     25.24 o 
   6   0   7      206.37      210.07     12.40 o 
   7   0   7        1.86       -6.96      6.96 o 
   8   0   7        1.31        1.81     10.04 o 
  -7   1   7        0.26        2.63      5.74 o 
  -6   1   7       25.92       27.55      8.46 o 
  -5   1   7      287.76      292.57     10.10 o 
  -4   1   7      476.87      488.55     19.01 o 
  -3   1   7       90.41       86.95      6.15 o 
  -2   1   7      100.34      108.27      9.37 o 
  -1   1   7      227.02      245.29      9.32 o 
   0   1   7     1420.59     1402.46     24.85 o 
   1   1   7      109.56      125.11      5.85 o 
   2   1   7      306.87      299.85      5.85 o 
   3   1   7     1380.82     1343.70     17.61 o 
   4   1   7      691.97      693.77     11.95 o 
   5   1   7      175.42      179.10     18.90 o 
   6   1   7       35.89       53.30     11.25 o 
   7   1   7      144.22      139.86     12.91 o 
   8   1   7        7.41       -0.75      6.91 o 
  -6   2   7        1.40        4.88      6.23 o 
  -5   2   7      327.51      355.50     13.43 o 
  -4   2   7       71.36       66.87      6.82 o 
  -3   2   7        0.78        2.20      7.79 o 
  -2   2   7      306.32      294.22      9.54 o 
  -1   2   7      370.18      397.34      9.81 o 
   0   2   7     1815.67     1745.33     22.44 o 
   1   2   7      110.31      112.89      6.16 o 
   2   2   7      187.56      183.26      6.98 o 
   3   2   7       79.26       74.52      7.70 o 
   4   2   7      106.59      125.40     16.76 o 
   5   2   7      284.78      272.00      5.02 o 
   6   2   7       54.69       68.68     14.13 o 
   7   2   7      102.27      125.47     10.00 o 
   8   2   7       11.49       10.78      9.95 o 
  -6   3   7        1.41        4.83      8.28 o 
  -5   3   7        2.80        3.33      5.97 o 
  -4   3   7       89.75      122.35      9.36 o 
  -3   3   7      779.87      775.00     18.17 o 
  -2   3   7      274.09      269.09      9.95 o 
  -1   3   7      739.40      714.30     16.57 o 
   0   3   7      177.13      157.88     12.23 o 
   1   3   7        6.57        9.12      7.45 o 
   2   3   7      381.25      360.94     13.79 o 
   3   3   7      176.62      181.46     11.25 o 
   4   3   7     1218.39     1216.21     45.02 o 
   5   3   7       44.25       44.14      9.35 o 
   6   3   7       85.81       90.69     30.06 o 
   7   3   7        6.18       26.25     16.71 o 
   8   3   7       50.50       58.20     12.05 o 
  -6   4   7       48.88       58.95     26.41 o 
  -5   4   7       14.99        9.36      8.13 o 
  -4   4   7      209.62      222.98     11.99 o 
  -3   4   7     1095.22     1058.80     23.55 o 
  -2   4   7       18.50       23.41      6.75 o 
  -1   4   7       65.59       88.31     16.71 o 
   0   4   7       98.73      100.98      8.33 o 
   1   4   7      479.48      521.86     39.02 o 
   2   4   7      522.77      474.82     15.10 o 
   3   4   7      649.00      670.00     32.30 o 
   4   4   7      196.26      198.56      8.40 o 
   5   4   7      113.16      106.01     10.91 o 
   6   4   7        6.18       20.17     15.59 o 
   7   4   7       14.43       13.77      7.16 o 
   8   4   7       72.69       99.72     16.81 o 
  -5   5   7       30.99       46.22     13.88 o 
  -4   5   7      156.58      164.51     11.71 o 
  -3   5   7       22.80       41.32      8.43 o 
  -2   5   7      587.20      569.81     14.96 o 
  -1   5   7       40.05       37.50      8.36 o 
   0   5   7      124.11       90.59      9.37 o 
   1   5   7     1131.76     1154.08     25.33 o 
   2   5   7        2.19        2.24      4.95 o 
   3   5   7      165.15      154.53     12.52 o 
   4   5   7       79.55       68.02      6.92 o 
   5   5   7      125.52       99.97     18.81 o 
   6   5   7      165.49      183.28     21.92 o 
   7   5   7      108.50      108.08      4.97 o 
   8   5   7       20.06       23.52      8.60 o 
  -4   6   7       71.72       75.66     10.92 o 
  -3   6   7      416.84      402.40     29.62 o 
  -2   6   7      348.34      331.58     23.87 o 
  -1   6   7      102.34      111.93     18.37 o 
   0   6   7      321.21      324.07     23.09 o 
   1   6   7       63.21       63.44      7.27 o 
   2   6   7      556.78      527.96     12.60 o 
   3   6   7       18.91       18.11      7.09 o 
   4   6   7       29.11       37.26      7.97 o 
   5   6   7      354.80      368.70     16.27 o 
   6   6   7        4.98        4.87     14.13 o 
   7   6   7      145.92      147.21      8.18 o 
   8   6   7       83.96      101.72     30.11 o 
  -3   7   7      129.50      158.83     29.38 o 
  -2   7   7      158.10      157.85     15.10 o 
  -1   7   7       61.25       62.97      8.71 o 
   0   7   7      369.53      336.25     18.77 o 
   1   7   7      343.19      325.82     11.21 o 
   2   7   7      230.88      215.42     11.84 o 
   3   7   7        5.61       12.18      8.67 o 
   4   7   7       72.43       86.37     18.95 o 
   5   7   7       50.24       39.78      8.14 o 
   6   7   7      137.44      102.41     12.76 o 
   7   7   7        1.76        0.68      7.89 o 
   8   7   7        8.60        5.53      7.18 o 
  -3   8   7       66.66       62.55     15.30 o 
  -2   8   7        9.06       11.47     10.01 o 
  -1   8   7      328.77      302.25     15.68 o 
   0   8   7        2.81        6.09      7.89 o 
   1   8   7      392.94      382.53     22.46 o 
   2   8   7       78.38       84.87     26.65 o 
   3   8   7        4.60        0.52      6.33 o 
   4   8   7      152.87      152.88     19.63 o 
   5   8   7      234.16      219.46     10.43 o 
   6   8   7       49.35       38.78     11.01 o 
   7   8   7        0.28        9.84      9.74 o 
  -1   9   7      296.27      276.65     16.56 o 
   0   9   7        5.01        2.24      6.55 o 
   1   9   7       22.33       12.02      6.89 o 
   2   9   7       14.89       23.99     12.24 o 
   3   9   7      224.36      227.16     10.87 o 
   4   9   7        2.19        4.32      6.06 o 
   5   9   7      186.54      208.76     12.97 o 
   6   9   7        3.58       -9.16      9.35 o 
   1  10   7        0.69       -1.52      6.34 o 
   2  10   7       51.55       43.92     10.17 o 
   3  10   7      336.78      339.09     29.57 o 
   4  10   7       26.12       31.30     15.98 o 
   5  10   7        1.22       -6.52      6.52 o 
  -3  -8   8      161.12       61.87     23.87 o 
  -2  -8   8       16.59       18.90     11.40 o 
  -1  -8   8       19.73       28.55     11.11 o 
   0  -8   8       29.61       32.84     17.93 o 
   1  -8   8       31.87       13.54     15.40 o 
  -5  -7   8       34.06       29.59      9.27 o 
  -4  -7   8       51.02       70.93     27.77 o 
  -3  -7   8       92.40      135.05     13.50 o 
  -2  -7   8        1.21        2.34     14.71 o 
  -1  -7   8       45.77       61.19     11.01 o 
   0  -7   8        0.01        1.27      7.31 o 
   1  -7   8      148.70      125.70      5.61 o 
   2  -7   8       11.76        5.40      4.82 o 
   3  -7   8      116.85      119.05      8.17 o 
  -5  -6   8        3.38        1.85     10.04 o 
  -4  -6   8       94.27       74.66      9.51 o 
  -3  -6   8       13.80       13.18      8.73 o 
  -2  -6   8       65.72       68.70      7.96 o 
  -1  -6   8      276.63      217.72     20.35 o 
   0  -6   8       31.11       36.16      7.70 o 
   1  -6   8      177.76      184.23      5.60 o 
   2  -6   8        2.90        1.56      5.05 o 
   3  -6   8       42.99       37.68      4.42 o 
   4  -6   8       12.25       16.89      5.91 o 
  -6  -5   8       26.56       47.74     13.35 o 
  -5  -5   8      127.20      121.31     14.81 o 
  -4  -5   8      125.49      106.34     20.07 o 
  -3  -5   8        7.62        9.83      3.77 o 
  -2  -5   8      258.87      239.49      8.82 o 
  -1  -5   8       37.30       40.18      3.43 o 
   0  -5   8      121.35      118.90      3.58 o 
   1  -5   8       17.32       15.28      3.12 o 
   2  -5   8      109.40      106.35      5.16 o 
   3  -5   8       62.61       65.04     12.16 o 
   4  -5   8       21.67       17.26      3.94 o 
   5  -5   8      227.84      215.55     10.47 o 
  -6  -4   8       31.09       28.82     12.63 o 
  -5  -4   8       85.66       91.29     16.10 o 
  -4  -4   8       82.33       81.94      5.05 o 
  -3  -4   8      168.41      159.43      5.59 o 
  -2  -4   8      449.51      435.04     11.55 o 
  -1  -4   8      173.62      171.72      5.37 o 
   0  -4   8       83.13       90.99      4.34 o 
   1  -4   8        1.37        2.47      2.37 o 
   2  -4   8      159.13      163.74      4.34 o 
   3  -4   8       56.90       61.24      6.96 o 
   4  -4   8      136.51      162.52     24.07 o 
   5  -4   8        3.05        5.87     13.06 o 
   6  -4   8       86.41       94.63      9.81 o 
  -6  -3   8       82.26       83.42      6.02 o 
  -5  -3   8       66.53       59.06     10.04 o 
  -4  -3   8        5.71        7.62      3.84 o 
  -3  -3   8      334.90      336.80      9.61 o 
  -2  -3   8       76.91       72.13      6.51 o 
  -1  -3   8      393.35      404.74     18.65 o 
   0  -3   8       10.31        9.57      3.79 o 
   1  -3   8      227.08      236.13      6.70 o 
   2  -3   8      230.26      227.05      6.58 o 
   3  -3   8        1.43        4.85      3.25 o 
   4  -3   8       95.83      112.05      7.36 o 
   5  -3   8       85.84       74.64      9.53 o 
   6  -3   8       54.26       46.25      8.34 o 
  -6  -2   8       21.76       21.49      8.76 o 
  -5  -2   8       21.57       14.25      5.52 o 
  -4  -2   8      145.96      151.84      8.28 o 
  -3  -2   8       19.41       19.36      4.88 o 
  -2  -2   8      258.29      257.28     14.27 o 
  -1  -2   8     1116.07     1071.67     11.94 o 
   0  -2   8      317.47      289.64      6.67 o 
   1  -2   8      104.41      108.10      5.44 o 
   2  -2   8       24.90       30.65     15.98 o 
   3  -2   8      378.14      403.93      7.80 o 
   4  -2   8        0.68        4.24      4.89 o 
   5  -2   8       50.71       73.95     21.92 o 
   6  -2   8       78.82       97.81     15.98 o 
   7  -2   8        8.19        1.44      6.99 o 
  -6  -1   8        2.65        3.89      5.26 o 
  -5  -1   8       47.46       54.75      6.61 o 
  -4  -1   8      596.97      596.66     15.58 o 
  -3  -1   8        4.23        7.63      3.73 o 
  -2  -1   8      194.19      201.33     11.33 o 
  -1  -1   8       26.36       25.52      5.07 o 
   0  -1   8       31.98       45.31      5.72 o 
   1  -1   8      341.79      333.61      6.31 o 
   2  -1   8      649.74      639.75     10.28 o 
   3  -1   8      543.40      515.14     12.30 o 
   4  -1   8        2.06        3.15      2.52 o 
   5  -1   8        3.93       -1.35      5.16 o 
   6  -1   8        0.10       -6.68      6.68 o 
   7  -1   8      202.07      197.34     14.99 o 
  -6   0   8       18.37       10.99      9.62 o 
  -5   0   8      139.11      146.46      7.52 o 
  -4   0   8      166.10      166.61      7.05 o 
  -3   0   8       64.07       73.16      5.41 o 
  -2   0   8       19.65       24.63      4.90 o 
  -1   0   8      351.16      350.38      7.87 o 
   0   0   8      955.62      938.41     11.33 o 
   1   0   8      622.43      607.81      9.59 o 
   2   0   8        3.21        1.58      3.12 o 
   3   0   8       91.78      106.91      4.84 o 
   4   0   8      188.60      200.81      5.06 o 
   5   0   8      118.95      117.44      6.32 o 
   6   0   8      202.97      182.12     28.89 o 
   7   0   8       64.27       80.64     10.12 o 
  -6   1   8        2.21        4.10      6.39 o 
  -5   1   8       55.50       76.30     16.33 o 
  -4   1   8      117.63      128.36      8.06 o 
  -3   1   8      183.80      186.79      8.05 o 
  -2   1   8      120.13      112.67     10.37 o 
  -1   1   8      364.91      366.13     22.13 o 
   0   1   8      548.40      544.87      8.82 o 
   1   1   8      547.12      535.76      8.37 o 
   2   1   8      230.05      233.81     14.53 o 
   3   1   8        2.39        2.94      2.74 o 
   4   1   8      489.17      497.32      8.26 o 
   5   1   8        9.71        7.74      2.21 o 
   6   1   8      241.31      247.83     11.42 o 
   7   1   8       46.39       21.99     15.54 o 
   8   1   8       15.10       27.69      9.54 o 
  -6   2   8       82.07       95.88     18.03 o 
  -5   2   8        3.55       17.89      6.08 o 
  -4   2   8      236.27      274.17      9.26 o 
  -3   2   8      236.44      223.57     13.65 o 
  -2   2   8       59.79       81.54      7.26 o 
  -1   2   8      465.93      438.97     24.46 o 
   0   2   8      213.13      209.71     29.82 o 
   1   2   8      660.20      644.58     36.15 o 
   2   2   8        0.91        3.67      5.39 o 
   3   2   8        5.65       10.31      5.19 o 
   4   2   8       12.52        9.08      3.56 o 
   5   2   8      370.17      398.77     10.13 o 
   6   2   8       33.77       34.88      5.94 o 
   7   2   8       23.77       19.35      8.16 o 
   8   2   8       80.67      115.81     14.39 o 
  -5   3   8        5.53        4.93      6.85 o 
  -4   3   8       40.60       37.65     10.41 o 
  -3   3   8       69.42       86.84      8.78 o 
  -2   3   8      315.05      314.46     29.28 o 
  -1   3   8        6.88        3.09      5.22 o 
   0   3   8      604.63      657.16     18.46 o 
   1   3   8      306.18      342.52     12.55 o 
   2   3   8       42.69       39.16     10.58 o 
   3   3   8      869.31      804.64     15.02 o 
   4   3   8      550.98      551.37     12.95 o 
   5   3   8        5.01       21.73      9.16 o 
   6   3   8       26.88       25.65      2.64 o 
   7   3   8      118.32      145.11     11.02 o 
   8   3   8      114.83      139.61     14.74 o 
  -5   4   8        4.00        4.02      8.26 o 
  -4   4   8       14.09       13.88     11.45 o 
  -3   4   8      260.32      278.91     12.46 o 
  -2   4   8      684.07      721.85     21.92 o 
  -1   4   8      122.94      128.01      8.75 o 
   0   4   8       41.17       50.42     12.08 o 
   1   4   8      172.98      161.04     11.98 o 
   2   4   8      248.87      253.16      9.73 o 
   3   4   8       24.15       26.30      6.23 o 
   4   4   8      862.11      891.08     43.94 o 
   5   4   8       20.18       30.40      9.74 o 
   6   4   8       64.42       74.73     12.18 o 
   7   4   8       90.25       74.24     52.91 o 
   8   4   8        2.83       -2.70     16.22 o 
  -4   5   8        6.61        7.66     10.43 o 
  -3   5   8      603.79      612.46     45.21 o 
  -2   5   8       24.94       35.70      8.27 o 
  -1   5   8       16.34       15.83     14.86 o 
   0   5   8       27.78       22.81      6.78 o 
   1   5   8      369.93      351.52     11.28 o 
   2   5   8      646.89      701.89     19.63 o 
   3   5   8       77.23       57.30      7.29 o 
   4   5   8       91.31      109.92     12.86 o 
   5   5   8       99.82       89.74     12.18 o 
   6   5   8      234.44      224.79     15.98 o 
   7   5   8       27.54        6.72     10.52 o 
   8   5   8      207.64      217.09     15.99 o 
  -4   6   8        2.43       -4.92     14.61 o 
  -3   6   8       63.88       66.39     10.51 o 
  -2   6   8      105.27       96.80     10.44 o 
  -1   6   8      173.88      188.46     11.05 o 
   0   6   8       41.93       47.99      9.65 o 
   1   6   8     1018.38      923.56     50.37 o 
   2   6   8       19.45       39.05      7.20 o 
   3   6   8       40.03       44.01      7.37 o 
   4   6   8        2.58       -0.42      6.39 o 
   5   6   8       65.70       56.95      8.20 o 
   6   6   8      397.65      395.40     19.39 o 
   7   6   8       19.71       10.52     10.43 o 
   8   6   8      115.22      120.21     11.71 o 
  -3   7   8       40.01       38.67     12.63 o 
  -2   7   8       92.74       99.52     11.20 o 
  -1   7   8      513.71      506.12     16.29 o 
   0   7   8       93.16       98.32      9.40 o 
   1   7   8      194.09      218.16     18.56 o 
   2   7   8       98.90      115.75      9.27 o 
   3   7   8      142.64      148.49     16.13 o 
   4   7   8        0.32        7.58      7.86 o 
   5   7   8      242.56      278.79     26.21 o 
   6   7   8       37.17       50.37     12.47 o 
   7   7   8       19.33       34.98     11.98 o 
  -2   8   8       53.83       62.77     15.54 o 
  -1   8   8       41.27       57.56     17.59 o 
   0   8   8      254.73      258.79     21.19 o 
   1   8   8        8.45       15.51      7.34 o 
   2   8   8      139.36      130.65     14.13 o 
   3   8   8      285.24      291.24     12.23 o 
   4   8   8       19.69       12.53      8.81 o 
   5   8   8      114.98      129.25     24.36 o 
   6   8   8      108.29      100.85     14.23 o 
   0   9   8       37.06       30.52      9.23 o 
   1   9   8        0.53       -4.80      8.40 o 
   2   9   8      177.61      170.12     11.35 o 
   3   9   8       84.14      102.97     13.74 o 
   4   9   8      100.31      110.24     10.05 o 
   5   9   8        0.07      -12.97     12.97 o 
   6   9   8      112.24       75.32     23.00 o 
   2  10   8       64.95       62.85     13.15 o 
   3  10   8       52.67       53.53     11.24 o 
  -3  -7   9        2.15        2.82     10.96 o 
  -2  -7   9       53.00       47.27     11.08 o 
  -1  -7   9        0.22        0.68      8.09 o 
   0  -7   9       23.94       25.33      9.94 o 
   1  -7   9       21.66       29.62      9.55 o 
   2  -7   9      135.05      158.82     12.08 o 
  -4  -6   9        1.29       19.10     12.08 o 
  -3  -6   9       33.00       25.38      8.34 o 
  -2  -6   9       15.57        9.62      6.92 o 
  -1  -6   9        0.54       13.69      8.38 o 
   0  -6   9       65.01       45.69      7.09 o 
   1  -6   9       73.62       60.19     11.55 o 
   2  -6   9       88.50       99.39      9.53 o 
   3  -6   9        7.17        4.75      4.49 o 
  -5  -5   9      159.87      200.91     29.13 o 
  -4  -5   9        0.32      -17.15     19.00 o 
  -3  -5   9        4.10       -3.99      9.06 o 
  -2  -5   9       12.37        7.79      3.19 o 
  -1  -5   9       55.07       90.45     13.50 o 
   0  -5   9        6.56        5.26      3.00 o 
   1  -5   9      184.02      173.87      4.86 o 
   2  -5   9       10.43        8.80      3.89 o 
   3  -5   9        1.47        0.24      4.00 o 
   4  -5   9       95.38       79.05     32.50 o 
  -5  -4   9       32.85       17.30      9.21 o 
  -4  -4   9       11.68        9.41      3.74 o 
  -3  -4   9        2.37        0.49      2.26 o 
  -2  -4   9      197.83      195.97      5.35 o 
  -1  -4   9      252.38      276.02      8.62 o 
   0  -4   9       51.63       46.74     10.77 o 
   1  -4   9        1.48        6.19      3.42 o 
   2  -4   9        0.66        0.87      3.00 o 
   3  -4   9      180.42      135.64      8.94 o 
   4  -4   9        4.61        7.65      5.44 o 
   5  -4   9       63.78       38.59      9.29 o 
  -6  -3   9        0.26       -3.96      5.64 o 
  -5  -3   9       96.75       98.93     14.28 o 
  -4  -3   9       16.78       10.20      3.72 o 
  -3  -3   9      278.98      263.09      6.33 o 
  -2  -3   9       86.17       98.34     10.99 o 
  -1  -3   9       51.63       47.62     10.32 o 
   0  -3   9      194.94      208.23      7.26 o 
   1  -3   9        7.91        3.15      4.87 o 
   2  -3   9      138.09      157.11     17.49 o 
   3  -3   9      351.52      326.83     10.60 o 
   4  -3   9       43.61       48.81      9.06 o 
   5  -3   9       13.51        7.10      6.13 o 
   6  -3   9        0.16        8.65     13.98 o 
  -6  -2   9        0.01       19.04      5.62 o 
  -5  -2   9       47.38       42.32      7.91 o 
  -4  -2   9       60.67       65.38     11.32 o 
  -3  -2   9        4.31        3.87      3.98 o 
  -2  -2   9       51.20       45.03      4.38 o 
  -1  -2   9      213.83      243.70      6.78 o 
   0  -2   9      285.59      285.87      6.36 o 
   1  -2   9       19.20       20.09      4.58 o 
   2  -2   9      408.45      411.57      8.93 o 
   3  -2   9       33.12       30.23      5.92 o 
   4  -2   9       92.76      104.39      4.67 o 
   5  -2   9        6.75        5.08      7.43 o 
   6  -2   9       52.39       56.11     10.81 o 
  -6  -1   9       13.66       -1.05      5.99 o 
  -5  -1   9       28.06       27.05      5.70 o 
  -4  -1   9       20.51       17.40      5.04 o 
  -3  -1   9      426.06      415.23      9.91 o 
  -2  -1   9      192.81      206.96      8.40 o 
  -1  -1   9       49.31       65.27      8.40 o 
   0  -1   9       45.57       57.11      5.90 o 
   1  -1   9      426.92      436.20     13.06 o 
   2  -1   9      177.90      192.25      7.41 o 
   3  -1   9      410.99      404.38     12.74 o 
   4  -1   9      122.29      125.68     13.40 o 
   5  -1   9       10.04        8.34     10.40 o 
   6  -1   9      118.55      118.76     31.37 o 
   7  -1   9        0.68       10.97      8.19 o 
  -6   0   9        3.51        5.35      5.82 o 
  -5   0   9        5.87       11.93      5.60 o 
  -4   0   9      239.18      243.54     15.08 o 
  -3   0   9       66.21       68.07      5.95 o 
  -2   0   9       49.18       49.51      6.46 o 
  -1   0   9       95.93      102.30      5.46 o 
   0   0   9      231.34      231.02     13.50 o 
   1   0   9      206.14      219.34      7.07 o 
   2   0   9       69.78       73.97      5.13 o 
   3   0   9      388.71      378.50      8.38 o 
   4   0   9      172.49      156.91      5.41 o 
   5   0   9       96.02       94.09      3.79 o 
   6   0   9       35.93       42.38      8.50 o 
   7   0   9       50.07       55.77     10.05 o 
  -5   1   9       41.77       32.38      6.82 o 
  -4   1   9       46.28       57.65     10.07 o 
  -3   1   9        6.35        6.50      5.41 o 
  -2   1   9       22.23       21.71      5.81 o 
  -1   1   9       42.53       35.64      5.51 o 
   0   1   9     1649.07     1658.56     20.08 o 
   1   1   9        8.26        5.88      3.68 o 
   2   1   9      259.56      261.81      8.00 o 
   3   1   9      305.73      312.49      6.93 o 
   4   1   9        3.30        4.33      3.74 o 
   5   1   9      308.03      283.60     12.81 o 
   6   1   9       11.81       20.71      7.99 o 
   7   1   9       84.02      114.39     15.59 o 
  -5   2   9       49.40       43.13      7.52 o 
  -4   2   9       19.90        8.34      5.71 o 
  -3   2   9       91.91       99.77      8.08 o 
  -2   2   9      238.20      247.85      8.40 o 
  -1   2   9       93.83       79.16     24.46 o 
   0   2   9      832.79      789.63     14.87 o 
   1   2   9        1.77       -4.16      4.97 o 
   2   2   9      245.43      252.09     11.52 o 
   3   2   9      123.04      109.79      8.65 o 
   4   2   9      652.94      664.76     12.13 o 
   5   2   9      420.04      416.42     17.93 o 
   6   2   9       16.28       -0.39     14.62 o 
   7   2   9       23.53       43.56     11.37 o 
  -5   3   9       44.74       51.86     11.28 o 
  -4   3   9        3.09        8.19      6.14 o 
  -3   3   9      432.68      416.96     14.31 o 
  -2   3   9       84.34      100.42     12.57 o 
  -1   3   9       85.60      111.81      8.54 o 
   0   3   9       38.79       33.40     11.12 o 
   1   3   9      365.78      347.76     10.90 o 
   2   3   9      967.22      961.58     17.32 o 
   3   3   9      159.90      190.54     15.51 o 
   4   3   9      708.15      663.65     17.20 o 
   5   3   9        0.18        1.25      3.46 o 
   6   3   9       20.07       11.77      8.72 o 
   7   3   9        6.79       12.83     10.26 o 
  -4   4   9       16.08       13.36     10.36 o 
  -3   4   9      231.27      256.72     24.31 o 
  -2   4   9      142.51      140.10     42.24 o 
  -1   4   9      155.66      131.94      9.81 o 
   0   4   9      200.28      179.28      9.73 o 
   1   4   9      421.73      432.91     19.84 o 
   2   4   9      479.29      495.62     13.20 o 
   3   4   9      177.76      180.97      9.83 o 
   4   4   9       47.29       54.00     17.30 o 
   5   4   9      579.10      566.98     22.31 o 
   6   4   9      150.54      165.84     15.40 o 
   7   4   9       31.74       50.96     13.74 o 
  -4   5   9      152.33      164.67     21.58 o 
  -3   5   9        0.05        5.70      9.53 o 
  -2   5   9      384.29      363.57     41.36 o 
  -1   5   9      138.32      147.25     25.97 o 
   0   5   9       54.26       54.40      8.15 o 
   1   5   9      155.74      147.96     11.79 o 
   2   5   9      204.25      181.98     10.67 o 
   3   5   9      423.82      402.34     12.98 o 
   4   5   9        0.36        7.88      6.64 o 
   5   5   9      172.12      158.24     15.40 o 
   6   5   9      154.51      202.77     16.66 o 
   7   5   9       77.04      115.56     15.69 o 
  -3   6   9       79.21       74.05     11.92 o 
  -2   6   9      255.95      278.67     23.04 o 
  -1   6   9      107.38       88.63     12.61 o 
   0   6   9       70.55       79.31     11.23 o 
   1   6   9        2.42       10.03      7.09 o 
   2   6   9      993.54      943.69     22.99 o 
   3   6   9       18.20        8.28      6.86 o 
   4   6   9        2.69        2.45      7.59 o 
   5   6   9      133.58      175.91     29.47 o 
   6   6   9        1.19       19.10     11.79 o 
   7   6   9      213.16      230.24     19.00 o 
  -2   7   9       31.63       30.38     19.78 o 
  -1   7   9       23.57       24.37     11.10 o 
   0   7   9      251.02      237.35     20.17 o 
   1   7   9      111.42      129.05     19.15 o 
   2   7   9      244.38      233.45     14.59 o 
   3   7   9        0.01        4.07      6.78 o 
   4   7   9       95.55       98.88     14.47 o 
   5   7   9       43.64       33.73      8.68 o 
   6   7   9      108.00      110.30     15.78 o 
  -1   8   9      310.25      279.07     15.16 o 
   0   8   9      147.23      188.57     12.50 o 
   1   8   9        7.93       -2.24      7.03 o 
   2   8   9       10.74       12.20      7.92 o 
   3   8   9       19.76       18.59      9.86 o 
   4   8   9      297.97      284.84     32.30 o 
   5   8   9       88.43       63.51     12.13 o 
   6   8   9       76.04       52.71     14.13 o 
   1   9   9        1.06        1.23      7.81 o 
   2   9   9        0.45        8.45      8.03 o 
   3   9   9      132.62      112.75     27.57 o 
   4   9   9       34.28       50.12      9.71 o 
  -3  -6  10       14.86        3.51     10.82 o 
  -2  -6  10       20.58       23.68     11.79 o 
  -1  -6  10       77.24       32.64     19.10 o 
   0  -6  10       18.10       17.34     10.04 o 
   2  -6  10        8.80        9.16      6.72 o 
  -4  -5  10       28.69       34.40     22.70 o 
  -3  -5  10        8.68       20.95     11.59 o 
  -2  -5  10       46.60       62.36     12.57 o 
  -1  -5  10        4.25       11.75     11.21 o 
   0  -5  10       89.01       91.54      5.44 o 
   1  -5  10        1.82       -0.01      3.99 o 
   2  -5  10       52.89       42.04      8.28 o 
   3  -5  10       46.43       30.31     10.26 o 
  -4  -4  10        4.22       -0.78     15.98 o 
  -3  -4  10       39.80       29.14      6.04 o 
  -2  -4  10       38.30       24.56      5.42 o 
  -1  -4  10      204.06      196.41     10.40 o 
   0  -4  10       60.11       53.77      9.74 o 
   1  -4  10        3.20       -2.54      4.33 o 
   2  -4  10       96.76       96.99     14.91 o 
   3  -4  10        6.45       -3.96      4.99 o 
   4  -4  10       53.57       69.80     32.20 o 
  -5  -3  10       14.41       10.41      5.03 o 
  -4  -3  10       13.80       11.46      4.17 o 
  -3  -3  10       84.68      100.65      8.45 o 
  -2  -3  10       10.20       10.06      4.43 o 
  -1  -3  10      301.45      306.59     14.20 o 
   0  -3  10       18.56        9.21      6.25 o 
   1  -3  10       20.99       22.38      5.29 o 
   2  -3  10       27.79       32.91      6.42 o 
   3  -3  10      103.17      111.04     11.04 o 
   4  -3  10       86.27       93.08     16.71 o 
   5  -3  10       12.71       12.95      8.47 o 
  -5  -2  10        3.85        5.77      5.18 o 
  -4  -2  10      223.69      232.86      8.98 o 
  -3  -2  10        0.66       -4.04      4.51 o 
  -2  -2  10       95.88      103.16      8.80 o 
  -1  -2  10      134.96      142.68      9.77 o 
   0  -2  10       12.13       12.53      4.28 o 
   1  -2  10      181.65      180.03      8.97 o 
   2  -2  10        9.59       11.19      6.14 o 
   3  -2  10      216.29      218.56      9.78 o 
   4  -2  10       21.14       14.71      5.07 o 
   5  -2  10       14.80       28.77     14.08 o 
  -5  -1  10       19.92       14.89      6.48 o 
  -4  -1  10      306.64      308.85     13.06 o 
  -3  -1  10       24.80       21.24      6.06 o 
  -2  -1  10       77.63       86.35      5.75 o 
  -1  -1  10       63.57       72.47     10.41 o 
   0  -1  10      272.33      278.22      8.22 o 
   1  -1  10      329.21      331.65     15.20 o 
   2  -1  10      107.00      106.58      6.67 o 
   3  -1  10       60.81       38.26     16.56 o 
   4  -1  10       37.97       33.39      7.73 o 
   5  -1  10       39.63       61.12     24.90 o 
   6  -1  10        0.03        4.45      8.62 o 
  -5   0  10        7.95       -1.49      7.03 o 
  -4   0  10        1.61       -2.21      4.99 o 
  -3   0  10      266.24      268.60     15.01 o 
  -2   0  10      182.26      163.99     18.35 o 
  -1   0  10      254.66      221.46      8.17 o 
   0   0  10      430.40      405.43     17.55 o 
   1   0  10       48.31       38.34      4.82 o 
   2   0  10      147.69      153.76      9.35 o 
   3   0  10       27.12       16.00      6.44 o 
   4   0  10      161.44      172.38      7.99 o 
   5   0  10       74.58       85.55     12.86 o 
   6   0  10       20.41       12.84      9.54 o 
  -5   1  10       15.03        8.42      7.20 o 
  -4   1  10      168.15      131.69     11.61 o 
  -3   1  10      288.87      264.90     10.94 o 
  -2   1  10      228.63      215.20     17.33 o 
  -1   1  10       90.11      108.08     13.83 o 
   0   1  10       50.29       46.82      6.07 o 
   1   1  10      823.03      791.68     21.86 o 
   2   1  10       95.06      102.54      5.69 o 
   3   1  10        5.84        1.67      4.39 o 
   4   1  10      218.45      218.48     20.36 o 
   5   1  10        3.19        8.35      3.70 o 
   6   1  10       94.04       99.25     10.40 o 
   7   1  10       16.98       13.24      8.81 o 
  -4   2  10       87.90       75.80      8.21 o 
  -3   2  10        3.92        2.59      5.69 o 
  -2   2  10       16.44       11.13      6.37 o 
  -1   2  10      460.81      421.64     10.13 o 
   0   2  10       43.24       36.53      6.96 o 
   1   2  10      721.86      711.10     14.65 o 
   2   2  10       44.46       53.75     10.12 o 
   3   2  10       14.94       18.90      5.58 o 
   4   2  10       65.30       52.39     14.52 o 
   5   2  10      239.13      246.22      7.23 o 
   6   2  10       39.04       43.55     12.47 o 
   7   2  10       24.60       37.72      9.91 o 
  -4   3  10        4.81        7.77      6.59 o 
  -3   3  10       11.57        4.18      6.13 o 
  -2   3  10      644.76      632.37     16.68 o 
  -1   3  10      112.65      151.36     14.03 o 
   0   3  10       85.12       98.82      8.75 o 
   1   3  10       75.32       90.17     14.23 o 
   2   3  10        0.54       -0.43      6.92 o 
   3   3  10      482.93      516.20     14.25 o 
   4   3  10       65.36       77.26      5.58 o 
   5   3  10      178.24      179.04      7.35 o 
   6   3  10        4.63        3.90     10.33 o 
   7   3  10       11.56       11.53      8.85 o 
  -3   4  10       59.17       52.49     12.69 o 
  -2   4  10      468.10      440.34     24.69 o 
  -1   4  10       70.82       69.22     11.55 o 
   0   4  10       50.45       50.47      8.42 o 
   1   4  10       45.42       42.59      8.07 o 
   2   4  10      220.98      252.30     14.00 o 
   3   4  10      141.64      158.15     11.50 o 
   4   4  10      203.29      248.40     19.13 o 
   5   4  10       21.50        7.50     18.42 o 
   6   4  10        0.32      -12.18     12.18 o 
   7   4  10       59.23       62.65     15.49 o 
  -3   5  10       30.63       27.91     12.64 o 
  -2   5  10        6.76       16.87      9.01 o 
  -1   5  10      121.73      140.55     19.88 o 
   0   5  10      136.95      150.15     11.01 o 
   1   5  10      104.84      103.24     12.04 o 
   2   5  10      469.28      427.01     14.54 o 
   3   5  10        0.67        2.36      8.04 o 
   4   5  10       10.23       13.16      8.98 o 
   5   5  10        0.71        8.09     11.01 o 
   6   5  10       89.55      120.72     27.48 o 
  -2   6  10       92.18       89.39     14.45 o 
  -1   6  10      147.93      177.61     15.25 o 
   0   6  10      144.90      134.37     12.57 o 
   1   6  10      272.72      230.47     15.61 o 
   2   6  10       15.61       21.14      8.22 o 
   3   6  10       49.15       43.75     11.00 o 
   4   6  10        2.18        1.99      9.69 o 
   5   6  10       21.05       15.02      8.50 o 
   6   6  10      170.66      190.29     19.10 o 
  -1   7  10       34.81       44.58     15.64 o 
   0   7  10       44.43       32.45      9.61 o 
   1   7  10       73.76       78.96     10.54 o 
   2   7  10       86.18      115.95     25.97 o 
   3   7  10      164.42      164.12     12.12 o 
   4   7  10       73.33      101.19     10.99 o 
   5   7  10       24.71       12.76      8.68 o 
   1   8  10        2.19        3.78      8.43 o 
   2   8  10       39.03       38.09     16.77 o 
   3   8  10       78.29       60.97     10.71 o 
   4   8  10        0.73        8.36      8.40 o 
  -2  -5  11        6.43       -9.65     11.11 o 
  -1  -5  11       70.18       61.87     12.86 o 
   0  -5  11       15.89        7.02      9.16 o 
   1  -5  11       15.09       14.73      7.06 o 
  -3  -4  11       15.01       26.41     21.63 o 
  -2  -4  11       23.66       14.60      7.53 o 
  -1  -4  11       23.44       12.57      5.50 o 
   0  -4  11       23.91       21.58      9.53 o 
   1  -4  11       18.87       13.47      5.58 o 
   2  -4  11       14.83       21.10      6.26 o 
   3  -4  11       77.56       82.52     11.89 o 
  -3  -3  11        6.47       12.48      6.43 o 
  -2  -3  11       62.58       79.35     24.12 o 
  -1  -3  11       19.04       19.83      6.37 o 
   0  -3  11      139.91      139.89      8.12 o 
   1  -3  11        8.94        7.77      5.36 o 
   2  -3  11        6.39        5.47      6.02 o 
   3  -3  11       24.09       12.74      4.49 o 
   4  -3  11       34.43       22.33      7.10 o 
  -4  -2  11        1.49       15.19      6.66 o 
  -3  -2  11       71.06       79.41      7.26 o 
  -2  -2  11       27.19       26.30      7.21 o 
  -1  -2  11      135.37      145.67     14.01 o 
   0  -2  11       94.00      126.19     16.10 o 
   1  -2  11        0.25       -3.41      5.86 o 
   2  -2  11       71.21       58.35      8.04 o 
   3  -2  11        9.55       -4.79      6.32 o 
   4  -2  11      114.72      135.24     13.57 o 
  -4  -1  11       16.50       26.34      7.06 o 
  -3  -1  11      275.28      278.56     13.80 o 
  -2  -1  11        1.67        8.61      5.33 o 
  -1  -1  11       20.67       17.88      6.90 o 
   0  -1  11       17.49        9.14      5.54 o 
   1  -1  11      148.05      153.27      7.56 o 
   2  -1  11       78.68       80.13      9.01 o 
   3  -1  11      193.35      189.95     24.07 o 
   4  -1  11       22.87       15.43      5.28 o 
   5  -1  11        1.91        0.72      7.98 o 
  -4   0  11       51.47       39.05      7.94 o 
  -3   0  11       32.66       26.73      8.11 o 
  -2   0  11       19.75       21.58      7.38 o 
  -1   0  11       27.35       20.67      6.13 o 
   0   0  11       70.87       78.43      6.13 o 
   1   0  11      611.23      624.15     12.54 o 
   2   0  11        2.67       12.37      4.94 o 
   3   0  11       64.26       56.19      6.45 o 
   4   0  11        1.27        3.60      4.21 o 
   5   0  11       61.13       66.45     13.35 o 
  -4   1  11       17.56       19.33      9.45 o 
  -3   1  11        6.39       12.96      7.13 o 
  -2   1  11       95.55       93.19      8.42 o 
  -1   1  11       84.47       90.89      6.91 o 
   0   1  11      248.74      245.36      8.41 o 
   1   1  11       68.72       67.72      7.89 o 
   2   1  11       61.75       59.13      8.80 o 
   3   1  11       50.84       92.08     26.99 o 
   4   1  11       11.58       15.13      8.18 o 
   5   1  11      295.57      332.16     19.10 o 
   6   1  11        5.47       16.36     10.53 o 
  -3   2  11       41.78       35.51      8.09 o 
  -2   2  11      202.52      183.13      9.08 o 
  -1   2  11        0.36        3.26      4.99 o 
   0   2  11       97.62       96.61      9.27 o 
   1   2  11       88.93       86.62      7.81 o 
   2   2  11      213.08      235.90     10.10 o 
   3   2  11      156.52      171.22     10.25 o 
   4   2  11       91.37      100.62     11.30 o 
   5   2  11       62.82      100.84     39.95 o 
   6   2  11       41.89       28.74     13.35 o 
  -3   3  11       70.56       69.89      9.69 o 
  -2   3  11       32.39       23.09      7.93 o 
  -1   3  11      103.94      112.31     13.95 o 
   0   3  11        0.45        1.14      4.72 o 
   1   3  11      176.30      185.85     12.81 o 
   2   3  11      225.01      191.85     37.76 o 
   3   3  11        2.47        7.86      4.86 o 
   4   3  11      159.08      160.38     27.06 o 
   5   3  11        7.07       10.21      8.69 o 
   6   3  11       35.64       22.02     13.25 o 
  -2   4  11      107.55      114.49     14.07 o 
  -1   4  11      245.51      296.63     52.13 o 
   0   4  11        2.23       10.34      9.00 o 
   1   4  11       43.93       41.11     10.82 o 
   2   4  11       39.54       52.46      9.07 o 
   3   4  11      232.32      196.41     22.26 o 
   4   4  11       14.30       27.89      8.90 o 
   5   4  11       27.06       21.94      6.19 o 
   6   4  11       43.86       63.92     15.78 o 
  -2   5  11      148.81      166.29     19.78 o 
  -1   5  11       36.03       50.73     13.74 o 
   0   5  11        4.21        8.17     17.20 o 
   1   5  11       36.20       34.59      9.26 o 
   2   5  11      119.28      116.25     18.62 o 
   3   5  11      338.56      368.86     15.05 o 
   4   5  11        5.98       12.69      8.66 o 
   5   5  11       16.78       11.40     12.86 o 
  -1   6  11        9.53       12.31     10.13 o 
   0   6  11      103.14       93.83     11.74 o 
   1   6  11       32.29       29.99     11.37 o 
   2   6  11      184.55      207.86     13.32 o 
   3   6  11       13.41       30.77     11.67 o 
   4   6  11        2.50       -4.26      8.03 o 
   5   6  11       41.78       59.16     13.15 o 
   1   7  11       30.31       16.42      9.74 o 
   2   7  11        3.13        4.80      8.33 o 
   3   7  11        8.74       24.85      9.63 o 
   4   7  11       42.12       26.42     17.10 o 
  -1  -3  12       73.88       80.94     11.11 o 
   0  -3  12       11.01       15.04     15.40 o 
   1  -3  12       28.52       25.83      6.74 o 
   2  -3  12        8.94       14.53      7.37 o 
  -2  -2  12       34.85       41.30      6.73 o 
  -1  -2  12        7.40        0.47      5.93 o 
   0  -2  12       41.91       39.67      7.37 o 
   1  -2  12      143.47      165.79     20.02 o 
   2  -2  12        9.20       10.60     10.13 o 
   3  -2  12      139.31      158.73     11.17 o 
  -2  -1  12      157.33      176.02     27.46 o 
  -1  -1  12       32.33       37.75      6.61 o 
   0  -1  12       36.05       40.04     11.90 o 
   1  -1  12       89.19       95.86      7.37 o 
   2  -1  12       87.29      100.90      8.21 o 
   3  -1  12        8.82       14.29      8.82 o 
   4  -1  12       86.01       84.31     21.63 o 
  -2   0  12       50.76       80.85     19.42 o 
  -1   0  12        8.23       16.16      6.28 o 
   0   0  12      102.67      108.96     10.52 o 
   1   0  12        7.25        5.28      4.77 o 
   2   0  12      130.93      135.07     13.54 o 
   3   0  12        3.64        1.34      5.14 o 
   4   0  12      127.50      116.63     10.45 o 
  -2   1  12        1.37        3.89      6.84 o 
  -1   1  12       60.52       71.09     11.43 o 
   0   1  12       60.23       73.11      7.99 o 
   1   1  12       65.66       74.10     14.20 o 
   2   1  12       37.21       48.48      6.73 o 
   3   1  12        1.22       10.37      8.18 o 
   4   1  12       67.32      101.00     32.64 o 
   5   1  12        4.13        3.80     11.21 o 
  -2   2  12       24.77        5.72      6.87 o 
  -1   2  12      249.98      243.40     11.13 o 
   0   2  12       30.85       36.46      6.53 o 
   1   2  12       57.57       54.32      7.42 o 
   2   2  12       30.59       32.02      8.54 o 
   3   2  12        6.57       12.26      5.39 o 
   4   2  12        3.70       -1.74      7.50 o 
   5   2  12       76.45       74.73     16.27 o 
  -1   3  12      106.41      124.51     11.69 o 
   0   3  12       30.86       25.50      9.13 o 
   1   3  12        0.46        7.17      7.08 o 
   2   3  12       22.31       22.58      6.65 o 
   3   3  12       68.83       64.07     10.18 o 
   4   3  12        8.67       -3.36     11.50 o 
   5   3  12       61.37       57.51     10.31 o 
  -1   4  12       16.82        3.05      6.26 o 
   0   4  12       28.14       11.93      8.58 o 
   1   4  12        5.91       -9.08      9.94 o 
   2   4  12      225.76      217.39     13.37 o 
   3   4  12       45.41       30.22      7.27 o 
   4   4  12        6.50        2.08      5.32 o 
   0   5  12       80.19       78.14     19.56 o 
   1   5  12       15.57       17.45     19.83 o 
   2   5  12       45.78       48.32     12.08 o 
   3   5  12       64.95       73.08     13.61 o 
   4   5  12       52.32       47.45     19.20 o 
   1  -1  13       60.35       41.51     12.08 o 
   0   0  13       12.51       13.13      5.91 o 
   1   0  13       84.33       90.66      7.56 o 
   2   0  13        1.89        9.62      6.81 o 
   0   1  13        2.79        6.12      8.38 o 
   1   1  13        1.38        4.19      5.48 o 
   2   1  13      119.13      120.19     11.28 o 
   0   2  13       36.35       41.79     10.65 o 
   1   2  13       76.58       83.59      9.87 o 
   2   2  13      100.35      121.65      8.58 o 
   3   2  13       21.84       57.20     10.52 o 
   1   3  13       32.66       24.56      9.97 o 
   2   3  13        0.63        2.62      5.69 o 
                                                 
